# Supplementary material for: New taxa of Camaenidae from northern Vietnam (Gastropoda, Stylommatophora)
Source: Zookeys. 2026 May 29;1280:365–92. doi: 10.3897/zookeys.1280.185160 (PMC13241919; doi:10.3897/zookeys.1280.185160)
Supplement: XML Treatment for Fansipanica [file zookeys.1280.185160-treatment1.xml]

<!DOCTYPE tp:taxon-treatment
  PUBLIC "-//TaxonX//DTD Taxonomic Treatment Publishing DTD v0 20100105//EN" "tax-treatment-NSO.dtd">
<tp:taxon-treatment xmlns:tp="http://www.plazi.org/taxpub"><tp:treatment-meta><kwd-group><label>Taxon classification</label><kwd>
                <named-content content-type="kingdom">
                  <named-content content-type="taxon-name">
                    <named-content content-type="kingdom">Animalia</named-content>
                  </named-content>
                </named-content>
              </kwd><kwd>
                <named-content content-type="order">Stylommatophora</named-content>
              </kwd><kwd>
                <named-content content-type="family">Camaenidae</named-content>
              </kwd></kwd-group><mixed-citation publication-type="journal"><person-group><name><surname>Páll-Gergely</surname><given-names>Barna</given-names></name><name><surname>Gojšina</surname><given-names>Vukašin</given-names></name><name><surname>Dedov</surname><given-names>Ivailo</given-names></name></person-group><article-title>New taxa of <tp:taxon-name><tp:taxon-name-part taxon-name-part-type="family" reg="Camaenidae">Camaenidae</tp:taxon-name-part></tp:taxon-name> from northern Vietnam (<tp:taxon-name><tp:taxon-name-part taxon-name-part-type="class" reg="Gastropoda">Gastropoda</tp:taxon-name-part></tp:taxon-name>, <tp:taxon-name><tp:taxon-name-part taxon-name-part-type="order" reg="Stylommatophora">Stylommatophora</tp:taxon-name-part></tp:taxon-name>)</article-title><source>Zookeys</source><day>29</day><month>05</month><year>2026</year><volume>1280</volume><fpage>365</fpage><lpage>392</lpage><pub-id pub-id-type="doi">10.3897/zookeys.1280.185160</pub-id></mixed-citation></tp:treatment-meta><tp:nomenclature><tp:taxon-name><object-id xmlns:xlink="http://www.w3.org/1999/xlink" content-type="arpha" xlink:type="simple">460A3FC5-1D1F-5097-9A53-EECC9EF96CC5</object-id>
                    		<tp:taxon-name-part taxon-name-part-type="genus" reg="Fansipanica">Fansipanica</tp:taxon-name-part>
                    	
                    		<object-id xmlns:xlink="http://www.w3.org/1999/xlink" content-type="zoobank" xlink:type="simple">https://zoobank.org/63E44915-CE3A-418B-8054-FC51A1351EF7</object-id>
                    	</tp:taxon-name><tp:taxon-authority>Páll-Gergely &amp; Dedov</tp:taxon-authority><tp:taxon-status xmlns:xlink="http://www.w3.org/1999/xlink" xlink:type="simple">gen. nov.</tp:taxon-status></tp:nomenclature><tp:treatment-sec sec-type="Type species"><title>Type species.</title><p><italic><tp:taxon-name><tp:taxon-name-part taxon-name-part-type="genus" reg="Fansipanica">Fansipanica</tp:taxon-name-part> <tp:taxon-name-part taxon-name-part-type="species" reg="milae">milae</tp:taxon-name-part></tp:taxon-name></italic> sp. nov.</p></tp:treatment-sec><tp:treatment-sec sec-type="Diagnosis"><title>Diagnosis.</title><p>This camaenid genus is characterised by its small (~ 1 cm), globular, brownish, hairy shell. Genitalia with a long a cylindrical penis whose apical part covered by a penial sheath, a conical penial verge, a slender epiphallus (as slender as the vas deferens) and a very small, rounded flagellum.</p></tp:treatment-sec><tp:treatment-sec sec-type="Differential diagnosis"><title>Differential diagnosis.</title><p>There are several genera in continental Southeast Asia possessing hairy/scaly/pitted protoconchs and mostly hairy shells: <italic><tp:taxon-name><tp:taxon-name-part taxon-name-part-type="genus" reg="Bellatrachia">Bellatrachia</tp:taxon-name-part></tp:taxon-name></italic> Schileyko, 2018, <italic><tp:taxon-name><tp:taxon-name-part taxon-name-part-type="genus" reg="Bouchetcamaena">Bouchetcamaena</tp:taxon-name-part></tp:taxon-name></italic> Thach, 2018, <italic><tp:taxon-name><tp:taxon-name-part taxon-name-part-type="genus" reg="Burmochloritis">Burmochloritis</tp:taxon-name-part></tp:taxon-name></italic> Godwin-Austen, 1920, <italic><tp:taxon-name><tp:taxon-name-part taxon-name-part-type="genus" reg="Chloritis">Chloritis</tp:taxon-name-part></tp:taxon-name></italic> H. Beck, 1837, and <italic><tp:taxon-name><tp:taxon-name-part taxon-name-part-type="genus" reg="Trichochloritis">Trichochloritis</tp:taxon-name-part></tp:taxon-name></italic> Pilsbry, 1891. They all differ from the new genus in their reproductive anatomy. Namely, <italic><tp:taxon-name><tp:taxon-name-part taxon-name-part-type="genus" reg="Bellatrachia">Bellatrachia</tp:taxon-name-part></tp:taxon-name></italic> has a large, fleshy flagellum (<xref ref-type="bibr" rid="B53">Schileyko 2018</xref>; <xref ref-type="bibr" rid="B37">Páll-Gergely and Neubert 2019</xref>), <italic><tp:taxon-name><tp:taxon-name-part taxon-name-part-type="genus" reg="Bouchetcamaena">Bouchetcamaena</tp:taxon-name-part></tp:taxon-name></italic> has a very long flagellum (<xref ref-type="bibr" rid="B41">Páll-Gergely et al. 2022</xref>), <italic><tp:taxon-name><tp:taxon-name-part taxon-name-part-type="genus" reg="Burmochloritis">Burmochloritis</tp:taxon-name-part></tp:taxon-name></italic> has a penial caecum, a vermiform flagellum and a blind-ending organ deriving from the wall of vagina (<xref ref-type="bibr" rid="B20">Godwin-Austen 1920</xref>; <xref ref-type="bibr" rid="B42">Páll-Gergely et al. 2023</xref>), continental <italic><tp:taxon-name><tp:taxon-name-part taxon-name-part-type="genus" reg="Chloritis">Chloritis</tp:taxon-name-part></tp:taxon-name></italic> species have a more strongly developed flagellum and lack a penial sheath (<xref ref-type="bibr" rid="B57">Sutcharit and Panha 2010</xref>; <xref ref-type="bibr" rid="B40">Páll-Gergely et al. 2020</xref>), and <italic><tp:taxon-name><tp:taxon-name-part taxon-name-part-type="genus" reg="Trichochloritis">Trichochloritis</tp:taxon-name-part></tp:taxon-name></italic> has a penial caecum (<xref ref-type="bibr" rid="B37">Páll-Gergely and Neubert 2019</xref>). Furthermore, in all these genera the vas deferens is much thinner than the epiphallus, while in <italic><tp:taxon-name><tp:taxon-name-part taxon-name-part-type="genus" reg="Fansipanica">Fansipanica</tp:taxon-name-part></tp:taxon-name></italic> gen. nov. the vas deferens and the epiphallus have approximately the same diameter.</p></tp:treatment-sec><tp:treatment-sec sec-type="Etymology"><title>Etymology.</title><p>The new genus is named after the Fansipan Peak, the type locality of the new taxon. Genus feminine.</p></tp:treatment-sec><tp:treatment-sec sec-type="Remarks"><title>Remarks.</title><p>The key traits of this new genus are the penial sheath on the proximal (apical) part of the penis, and the epiphallus, which is as slender as the vas deferens. The epiphallus is much thicker than the vas deferens in all <tp:taxon-name><tp:taxon-name-part taxon-name-part-type="family" reg="Camaenidae">Camaenidae</tp:taxon-name-part></tp:taxon-name>, and their boundary is clearly visible in the abrupt change of diameter (<xref ref-type="bibr" rid="B50">Schileyko 2003</xref>). In this new genus, however, only the small and blunt flagellum indicates the transition between the epiphallus and the vas deferens (besides differences of the inner surface, see Fig. <xref ref-type="fig" rid="F3">3</xref>).</p><p>The penial sheath is probably not homologous with that of other genera of <tp:taxon-name><tp:taxon-name-part taxon-name-part-type="subfamily" reg="Camaeninae">Camaeninae</tp:taxon-name-part></tp:taxon-name>, covering mostly the distal (basal) part of the penis. However, it may be homologous with the thin fibrous capsule covering the proximal part of the penis of <italic><tp:taxon-name><tp:taxon-name-part taxon-name-part-type="genus" reg="Bouchetcamaena">Bouchetcamaena</tp:taxon-name-part> <tp:taxon-name-part taxon-name-part-type="species" reg="platytropis">platytropis</tp:taxon-name-part></tp:taxon-name></italic> (Möllendorff, 1894) (see <xref ref-type="bibr" rid="B41">Páll-Gergely et al. 2022</xref>).</p></tp:treatment-sec><tp:treatment-sec><!--Section generated to contain objects referenced in tp:taxon-treatment.--><fig id="F3" position="float" orientation="portrait"><object-id xmlns:xlink="http://www.w3.org/1999/xlink" content-type="doi" xlink:type="simple">10.3897/zookeys.1280.185160.figure3</object-id><object-id xmlns:xlink="http://www.w3.org/1999/xlink" content-type="arpha" xlink:type="simple">EF1993A5-F481-574D-A6BA-CFA803401ABB</object-id><label>Figure 3.</label><caption><p>Reproductive anatomy of <italic><tp:taxon-name><tp:taxon-name-part taxon-name-part-type="genus" reg="Fansipanica">Fansipanica</tp:taxon-name-part> <tp:taxon-name-part taxon-name-part-type="species" reg="milae">milae</tp:taxon-name-part></tp:taxon-name></italic> gen. et sp. nov. (holotype). Abbreviations: a: atrium; bc: stalk of bursa copulatrix; e: epiphallus; f: flagellum; p: penis; ps: penial sheath; pv: penial verge; rm: retractor muscle; so: spermoviduct; v: vagina; vd: vas deferens.</p></caption><graphic xmlns:xlink="http://www.w3.org/1999/xlink" xlink:href="zookeys-1280-365_article-185160__-g003.jpg" id="oo_1660793.jpg" position="float" orientation="portrait" xlink:type="simple"><uri content-type="original_file" xlink:type="simple">https://binary.pensoft.net/fig/1660793</uri></graphic></fig></tp:treatment-sec><ref-list><ref id="B53"><mixed-citation xmlns:xlink="http://www.w3.org/1999/xlink" xlink:type="simple">Schileyko A (2018) On the genus <italic><tp:taxon-name><tp:taxon-name-part taxon-name-part-type="genus">Trachia</tp:taxon-name-part></tp:taxon-name></italic> auct. (<tp:taxon-name><tp:taxon-name-part taxon-name-part-type="class">Gastropoda</tp:taxon-name-part></tp:taxon-name>, <tp:taxon-name><tp:taxon-name-part taxon-name-part-type="infraclass">Pulmonata</tp:taxon-name-part></tp:taxon-name>, <tp:taxon-name><tp:taxon-name-part taxon-name-part-type="family">Camaenidae</tp:taxon-name-part></tp:taxon-name>). Ruthenica 28(4): 169–174. <ext-link xlink:href="10.35885/ruthenica.2018.28(4).6" ext-link-type="doi" xlink:type="simple">https://doi.org/10.35885/ruthenica.2018.28(4).6</ext-link></mixed-citation></ref><ref id="B37"><mixed-citation xmlns:xlink="http://www.w3.org/1999/xlink" xlink:type="simple">Páll-Gergely B, Neubert E (2019) New insights in <italic><tp:taxon-name><tp:taxon-name-part taxon-name-part-type="genus">Trichochloritis</tp:taxon-name-part></tp:taxon-name></italic> Pilsbry, 1891 and its relatives (<tp:taxon-name><tp:taxon-name-part taxon-name-part-type="class">Gastropoda</tp:taxon-name-part></tp:taxon-name>, <tp:taxon-name><tp:taxon-name-part taxon-name-part-type="infraclass">Pulmonata</tp:taxon-name-part></tp:taxon-name>, <tp:taxon-name><tp:taxon-name-part taxon-name-part-type="family">Camaenidae</tp:taxon-name-part></tp:taxon-name>). ZooKeys 865: 137–154. <ext-link xlink:href="10.3897/zookeys.865.36296" ext-link-type="doi" xlink:type="simple">https://doi.org/10.3897/zookeys.865.36296</ext-link></mixed-citation></ref><ref id="B41"><mixed-citation xmlns:xlink="http://www.w3.org/1999/xlink" xlink:type="simple">Páll-Gergely B, Ablett JD, Szabó M, Neubert E (2022) Revision of the “<italic><tp:taxon-name><tp:taxon-name-part taxon-name-part-type="genus">Chloritis</tp:taxon-name-part> <tp:taxon-name-part taxon-name-part-type="species">delibrata</tp:taxon-name-part></tp:taxon-name></italic> (Benson, 1836)” group (<tp:taxon-name><tp:taxon-name-part taxon-name-part-type="class">Gastropoda</tp:taxon-name-part></tp:taxon-name>, <tp:taxon-name><tp:taxon-name-part taxon-name-part-type="order">Stylommatophora</tp:taxon-name-part></tp:taxon-name>, <tp:taxon-name><tp:taxon-name-part taxon-name-part-type="family">Camaenidae</tp:taxon-name-part></tp:taxon-name>). ZooKeys 1086: 1–31. <ext-link xlink:href="10.3897/zookeys.1086.77180" ext-link-type="doi" xlink:type="simple">https://doi.org/10.3897/zookeys.1086.77180</ext-link></mixed-citation></ref><ref id="B20"><mixed-citation xmlns:xlink="http://www.w3.org/1999/xlink" xlink:type="simple">Godwin-Austen HH (1920) Notes on the genus <italic><tp:taxon-name><tp:taxon-name-part taxon-name-part-type="genus">Chloritis</tp:taxon-name-part></tp:taxon-name></italic>, Beck, with the description of the animal of a new genus (<italic><tp:taxon-name><tp:taxon-name-part taxon-name-part-type="genus">Burmochloritis</tp:taxon-name-part></tp:taxon-name></italic>). Records of the Indian Museum 19(1): 9–11. <ext-link xlink:href="10.26515/rzsi/v19/i1/1920/162746" ext-link-type="doi" xlink:type="simple">https://doi.org/10.26515/rzsi/v19/i1/1920/162746</ext-link></mixed-citation></ref><ref id="B42"><mixed-citation xmlns:xlink="http://www.w3.org/1999/xlink" xlink:type="simple">Páll-Gergely B, Gojšina V, Neubert E (2023) Revision of <italic><tp:taxon-name><tp:taxon-name-part taxon-name-part-type="genus">Burmochloritis</tp:taxon-name-part></tp:taxon-name></italic> Godwin-Austen, 1920 in Southeast Asia (<tp:taxon-name><tp:taxon-name-part taxon-name-part-type="class">Gastropoda</tp:taxon-name-part></tp:taxon-name>: <tp:taxon-name><tp:taxon-name-part taxon-name-part-type="order">Stylommatophora</tp:taxon-name-part></tp:taxon-name>: <tp:taxon-name><tp:taxon-name-part taxon-name-part-type="family">Camaenidae</tp:taxon-name-part></tp:taxon-name>). Archiv für Molluskenkunde 152(2): 183–216. <ext-link xlink:href="10.1127/arch.moll/152/183-216" ext-link-type="doi" xlink:type="simple">https://doi.org/10.1127/arch.moll/152/183-216</ext-link></mixed-citation></ref><ref id="B57"><mixed-citation xmlns:xlink="http://www.w3.org/1999/xlink" xlink:type="simple">Sutcharit C, Panha S (2010) Taxonomic re-evaluation of <italic><tp:taxon-name><tp:taxon-name-part taxon-name-part-type="genus">Chloritis</tp:taxon-name-part> <tp:taxon-name-part taxon-name-part-type="species">bifoveata</tp:taxon-name-part></tp:taxon-name></italic> (Benson 1856) and <italic><tp:taxon-name><tp:taxon-name-part taxon-name-part-type="genus">C.</tp:taxon-name-part> <tp:taxon-name-part taxon-name-part-type="species">diplochone</tp:taxon-name-part></tp:taxon-name></italic> Möllendorff 1898 (<tp:taxon-name><tp:taxon-name-part taxon-name-part-type="infraclass">Pulmonata</tp:taxon-name-part></tp:taxon-name>: <tp:taxon-name><tp:taxon-name-part taxon-name-part-type="family">Camaenidae</tp:taxon-name-part></tp:taxon-name>). Journal of Conchology 40(3): 277–285. <ext-link xlink:href="https://conchsoc.org/sites/default/files/jconch/40/3/2010-40104.pdf" ext-link-type="uri" xlink:type="simple">https://conchsoc.org/sites/default/files/jconch/40/3/2010-40104.pdf</ext-link></mixed-citation></ref><ref id="B40"><mixed-citation xmlns:xlink="http://www.w3.org/1999/xlink" xlink:type="simple">Páll-Gergely B, Hunyadi A, Auffenberg K (2020) Taxonomic vandalism in malacology: Comments on molluscan taxa recently described by N. N. Thach and colleagues (2014–2019). Folia Malacologica 28(1): 35–76. <ext-link xlink:href="10.12657/folmal.028.002" ext-link-type="doi" xlink:type="simple">https://doi.org/10.12657/folmal.028.002</ext-link></mixed-citation></ref><ref id="B50"><mixed-citation xmlns:xlink="http://www.w3.org/1999/xlink" xlink:type="simple">Schileyko AA (2003) Treatise on Recent terrestrial pulmonate molluscs. Part 11. <tp:taxon-name><tp:taxon-name-part taxon-name-part-type="family">Trigonochlamydidae</tp:taxon-name-part></tp:taxon-name>, <tp:taxon-name><tp:taxon-name-part taxon-name-part-type="family">Papillodermidae</tp:taxon-name-part></tp:taxon-name>, <tp:taxon-name><tp:taxon-name-part taxon-name-part-type="family">Vitrinidae</tp:taxon-name-part></tp:taxon-name>, <tp:taxon-name><tp:taxon-name-part taxon-name-part-type="family">Limacidae</tp:taxon-name-part></tp:taxon-name>, <tp:taxon-name><tp:taxon-name-part taxon-name-part-type="family">Bielziidae</tp:taxon-name-part></tp:taxon-name>, <tp:taxon-name><tp:taxon-name-part taxon-name-part-type="family">Agriolimacidae</tp:taxon-name-part></tp:taxon-name>, <tp:taxon-name><tp:taxon-name-part taxon-name-part-type="family">Boettgerillidae</tp:taxon-name-part></tp:taxon-name>, <tp:taxon-name><tp:taxon-name-part taxon-name-part-type="family">Camaenidae</tp:taxon-name-part></tp:taxon-name>. Ruthenica Supplement 2: 1467–1626.</mixed-citation></ref></ref-list></tp:taxon-treatment>
