# Supplementary material for: New taxa of Camaenidae from northern Vietnam (Gastropoda, Stylommatophora)
Source: Zookeys. 2026 May 29;1280:365–92. doi: 10.3897/zookeys.1280.185160 (PMC13241919; doi:10.3897/zookeys.1280.185160)
Supplement: XML Treatment for Fansipanica milae [file zookeys.1280.185160-treatment2.xml]

<!DOCTYPE tp:taxon-treatment
  PUBLIC "-//TaxonX//DTD Taxonomic Treatment Publishing DTD v0 20100105//EN" "tax-treatment-NSO.dtd">
<tp:taxon-treatment xmlns:tp="http://www.plazi.org/taxpub"><tp:treatment-meta><kwd-group><label>Taxon classification</label><kwd>
                <named-content content-type="kingdom">
                  <named-content content-type="taxon-name">
                    <named-content content-type="kingdom">Animalia</named-content>
                  </named-content>
                </named-content>
              </kwd><kwd>
                <named-content content-type="order">Stylommatophora</named-content>
              </kwd><kwd>
                <named-content content-type="family">Camaenidae</named-content>
              </kwd></kwd-group><mixed-citation publication-type="journal"><person-group><name><surname>Páll-Gergely</surname><given-names>Barna</given-names></name><name><surname>Gojšina</surname><given-names>Vukašin</given-names></name><name><surname>Dedov</surname><given-names>Ivailo</given-names></name></person-group><article-title>New taxa of <tp:taxon-name><tp:taxon-name-part taxon-name-part-type="family" reg="Camaenidae">Camaenidae</tp:taxon-name-part></tp:taxon-name> from northern Vietnam (<tp:taxon-name><tp:taxon-name-part taxon-name-part-type="class" reg="Gastropoda">Gastropoda</tp:taxon-name-part></tp:taxon-name>, <tp:taxon-name><tp:taxon-name-part taxon-name-part-type="order" reg="Stylommatophora">Stylommatophora</tp:taxon-name-part></tp:taxon-name>)</article-title><source>Zookeys</source><day>29</day><month>05</month><year>2026</year><volume>1280</volume><fpage>365</fpage><lpage>392</lpage><pub-id pub-id-type="doi">10.3897/zookeys.1280.185160</pub-id></mixed-citation></tp:treatment-meta><tp:nomenclature><tp:taxon-name><object-id xmlns:xlink="http://www.w3.org/1999/xlink" content-type="arpha" xlink:type="simple">A15685B3-71C8-5B05-89F4-D2F2D0EA4A36</object-id>
                    		<tp:taxon-name-part taxon-name-part-type="genus" reg="Fansipanica">Fansipanica</tp:taxon-name-part> <tp:taxon-name-part taxon-name-part-type="species" reg="milae">milae</tp:taxon-name-part>
                    	
                    		<object-id xmlns:xlink="http://www.w3.org/1999/xlink" content-type="zoobank" xlink:type="simple">https://zoobank.org/5ED095AF-8F3A-4886-9C76-488A00BF2774</object-id>
                    	</tp:taxon-name><tp:taxon-authority>Páll-Gergely &amp; Dedov</tp:taxon-authority><tp:taxon-status xmlns:xlink="http://www.w3.org/1999/xlink" xlink:type="simple">sp. nov.</tp:taxon-status><xref ref-type="fig" rid="F1">Figs 1</xref><xref ref-type="fig" rid="F2">, 2</xref><xref ref-type="fig" rid="F3">, 3</xref><xref ref-type="fig" rid="F4">, 4</xref></tp:nomenclature><tp:treatment-sec sec-type="Type material"><title>Type material.</title><p><bold><italic>Holotype</italic></bold> (D: 12.8 mm, H: 9.5 mm); • <bold>Vietnam</bold>, Northern, Lào Cai Province, Sa Pa district, Fansipan Peak, bamboo forest below the peak, <named-content xmlns:xlink="http://www.w3.org/1999/xlink" content-type="dwc:verbatimCoordinates" xlink:type="simple">22.3046°N, 103.7759°E</named-content>, ca 3040 m, 24 X 2023, leg. I. Dedov, N. Simov, R. Bekchiev, M. Langurov, <named-content xmlns:xlink="http://www.w3.org/1999/xlink" content-type="dwc:institutional_code" xlink:title="Hungarian Natural History Museum (Termeszettudomanyi Muzeum)" xlink:href="https://scientific-collections.gbif.org/institution/15fec633-d734-4ce6-90ae-63dcc71accf7" xlink:type="simple">HNHM</named-content> 105552. <bold><italic>Paratypes</italic></bold>: • <abbrev xmlns:xlink="http://www.w3.org/1999/xlink" content-type="institution" xlink:title="Institute of Biodiversity and Ecosystem Research (Bulgarian Academy of Sciences, Sofia, Bulgaria)" xlink:type="simple">IBER</abbrev> Coll.No.40619/2, same locality; <abbrev xmlns:xlink="http://www.w3.org/1999/xlink" content-type="institution" xlink:title="Institute of Biodiversity and Ecosystem Research (Bulgarian Academy of Sciences, Sofia, Bulgaria)" xlink:type="simple">IBER</abbrev> Coll.No.40633/1, same locality, <named-content xmlns:xlink="http://www.w3.org/1999/xlink" content-type="dwc:verbatimCoordinates" xlink:type="simple">22.3052°N, 103.7756°E</named-content>, ca 3033 m, 09 X 2025, leg. N. Simov, K. Ivanov.</p><fig id="F1" position="float" orientation="portrait"><object-id xmlns:xlink="http://www.w3.org/1999/xlink" content-type="doi" xlink:type="simple">10.3897/zookeys.1280.185160.figure1</object-id><object-id xmlns:xlink="http://www.w3.org/1999/xlink" content-type="arpha" xlink:type="simple">F93D6C5B-0928-5A09-8731-CA54C39ED67B</object-id><label>Figure 1.</label><caption><p>Holotype of <italic><tp:taxon-name><tp:taxon-name-part taxon-name-part-type="genus" reg="Fansipanica">Fansipanica</tp:taxon-name-part> <tp:taxon-name-part taxon-name-part-type="species" reg="milae">milae</tp:taxon-name-part></tp:taxon-name></italic> gen. et sp. nov. <bold>A</bold>. Apertural view; <bold>B</bold>. Lateral view; <bold>C</bold>. Dorsal view; <bold>D</bold>. Ventral view; <bold>E</bold>. Sculpture of the ventral side; <bold>F</bold>. Sculpture of the last whorl just behind the peristome; <bold>G</bold>. Protoconch and first teleoconch whorls.</p></caption><graphic xmlns:xlink="http://www.w3.org/1999/xlink" xlink:href="zookeys-1280-365_article-185160__-g001.jpg" id="oo_1660791.jpg" position="float" orientation="portrait" xlink:type="simple"><uri content-type="original_file" xlink:type="simple">https://binary.pensoft.net/fig/1660791</uri></graphic></fig><fig id="F2" position="float" orientation="portrait"><object-id xmlns:xlink="http://www.w3.org/1999/xlink" content-type="doi" xlink:type="simple">10.3897/zookeys.1280.185160.figure2</object-id><object-id xmlns:xlink="http://www.w3.org/1999/xlink" content-type="arpha" xlink:type="simple">9A431074-34A3-5B1B-AE31-78DFE3C91CB6</object-id><label>Figure 2.</label><caption><p><bold>A–C</bold>. Living specimen <italic><tp:taxon-name><tp:taxon-name-part taxon-name-part-type="genus" reg="Fansipanica">Fansipanica</tp:taxon-name-part> <tp:taxon-name-part taxon-name-part-type="species" reg="milae">milae</tp:taxon-name-part></tp:taxon-name></italic> gen. et sp. nov. <bold>D</bold>. Habitat of <italic><tp:taxon-name><tp:taxon-name-part taxon-name-part-type="genus" reg="Fansipanica">Fansipanica</tp:taxon-name-part> <tp:taxon-name-part taxon-name-part-type="species" reg="milae">milae</tp:taxon-name-part></tp:taxon-name></italic> gen. et sp. nov.</p></caption><graphic xmlns:xlink="http://www.w3.org/1999/xlink" xlink:href="zookeys-1280-365_article-185160__-g002.jpg" id="oo_1660792.jpg" position="float" orientation="portrait" xlink:type="simple"><uri content-type="original_file" xlink:type="simple">https://binary.pensoft.net/fig/1660792</uri></graphic></fig><fig id="F3" position="float" orientation="portrait"><object-id xmlns:xlink="http://www.w3.org/1999/xlink" content-type="doi" xlink:type="simple">10.3897/zookeys.1280.185160.figure3</object-id><object-id xmlns:xlink="http://www.w3.org/1999/xlink" content-type="arpha" xlink:type="simple">EF1993A5-F481-574D-A6BA-CFA803401ABB</object-id><label>Figure 3.</label><caption><p>Reproductive anatomy of <italic><tp:taxon-name><tp:taxon-name-part taxon-name-part-type="genus" reg="Fansipanica">Fansipanica</tp:taxon-name-part> <tp:taxon-name-part taxon-name-part-type="species" reg="milae">milae</tp:taxon-name-part></tp:taxon-name></italic> gen. et sp. nov. (holotype). Abbreviations: a: atrium; bc: stalk of bursa copulatrix; e: epiphallus; f: flagellum; p: penis; ps: penial sheath; pv: penial verge; rm: retractor muscle; so: spermoviduct; v: vagina; vd: vas deferens.</p></caption><graphic xmlns:xlink="http://www.w3.org/1999/xlink" xlink:href="zookeys-1280-365_article-185160__-g003.jpg" id="oo_1660793.jpg" position="float" orientation="portrait" xlink:type="simple"><uri content-type="original_file" xlink:type="simple">https://binary.pensoft.net/fig/1660793</uri></graphic></fig><fig id="F4" position="float" orientation="portrait"><object-id xmlns:xlink="http://www.w3.org/1999/xlink" content-type="doi" xlink:type="simple">10.3897/zookeys.1280.185160.figure4</object-id><object-id xmlns:xlink="http://www.w3.org/1999/xlink" content-type="arpha" xlink:type="simple">2F61A7A7-5F01-5749-BD29-9A8FCF13F9FC</object-id><label>Figure 4.</label><caption><p>Penis and inner structure of the genital organs of <italic><tp:taxon-name><tp:taxon-name-part taxon-name-part-type="genus" reg="Fansipanica">Fansipanica</tp:taxon-name-part> <tp:taxon-name-part taxon-name-part-type="species" reg="milae">milae</tp:taxon-name-part></tp:taxon-name></italic> gen. et sp. nov. (holotype). <bold>A</bold>. Penis, epiphallus and flagellum; <bold>B</bold>. Inner wall of the penis; <bold>C</bold>. Inner wall of the vagina. Abbreviations: a: atrium; bc: stalk of bursa copulatrix; e: epiphallus; f: flagellum; p: penis; ps: penial sheath; pv: penial verge; rm: retractor muscle; v: vagina; vd: vas deferens.</p></caption><graphic xmlns:xlink="http://www.w3.org/1999/xlink" xlink:href="zookeys-1280-365_article-185160__-g004.jpg" id="oo_1660794.jpg" position="float" orientation="portrait" xlink:type="simple"><uri content-type="original_file" xlink:type="simple">https://binary.pensoft.net/fig/1660794</uri></graphic></fig></tp:treatment-sec><tp:treatment-sec sec-type="Description"><title>Description.</title><p><bold><italic>Body</italic></bold>. Body surface granular, uniformly dark grey coloured, including long eye tentacles. Area around genital pore smoother and paler. The sole is also paler, whitish-yellowish.</p><p><bold><italic>Shell</italic></bold>. The shell of the living animal is dark brown coloured with brown-reddish hue, in preserved specimens pale reddish brown. The shell is fragile, medium sized, globose, slightly wider than high, the subsutural furrow is absent, the body whorl is rounded. The 4.25–4.5 regularly increasing whorls are separated by a shallow suture. The protoconch is consisting of 1.25–1.5 whorls, and bears dense, oval scales. This sculpture abruptly changes to the teleoconch sculpture at the protoconch-teleoconch boundary. The teleoconch is evenly covered by widely spaced hairs (where absent: raised, papilliform hair scars). The hairs are permanent on the entire shell. The hair density is higher on the ventral side near the umbilical area than on the dorsal side and the periphery of the last whorl. The aperture is semilunar, slightly oblique to shell axis (prosocline). The parietal callus is absent, the parietal region is only indicated with an additional thin, transparent calcareous layer. The peristome is pinkish-reddish, slightly expanded and reflected only near the umbilical area. The umbilicus is extremely narrow, almost covered by the reflected peristome.</p></tp:treatment-sec><tp:treatment-sec sec-type="Measurements"><title>Measurements.</title><p>D = 11.9–12.8 mm, H = 9.4–9.8 mm (<italic>n</italic> = 3).</p></tp:treatment-sec><tp:treatment-sec sec-type="Genital organs"><title>Genital organs.</title><p>The atrium is short. The penis is long, nearly cylindrical, its proximal (“apical”) third is covered with a thin penial sheath. The inner wall of penis is covered by irregular, slightly serrate longitudinal wrinkles, which gradually becoming stronger (more elevated) and more regular from the atrium towards the proximal end, where their number is five. The penial verge is small, conical, opening along a slit that ends close to its tip. The thick penial retractor muscle inserts at the penis-epiphallus junction. The epiphallus is slender, slightly shorter than the penis, internally with a single, elevated fold. A small, blunt flagellum marks the boundary between epiphallus and vas deferens. The vas deferens is only slightly more slender than the epiphallus. The vagina is slightly shorter than the penis, its distal part (closer to the atrium) is attached to the body wall with numerous fibres. The inner wall of the vagina bears numerous (~ 10) slender folds that are variable in width. The folds (mostly their distal parts) are slightly serrate, and the inner wall of the proximal part of the vagina (closer to the spermoviduct) is finely sculptured by a maze-like structure. The stalk of the bursa copulatrix is very long (&gt; 2× longer than the penis), approximately as wide as the epiphallus. The bursa was torn off when the animal was pulled out of its shell, therefore its morphology could not be examined.</p></tp:treatment-sec><tp:treatment-sec sec-type="Differential diagnosis"><title>Differential diagnosis.</title><p>The most similar species is <italic><tp:taxon-name><tp:taxon-name-part taxon-name-part-type="genus" reg="Fansipanica">F.</tp:taxon-name-part> <tp:taxon-name-part taxon-name-part-type="species" reg="gereti">gereti</tp:taxon-name-part></tp:taxon-name></italic> (Bavay &amp; Dautzenberg, 1900), comb. nov. due to the similar size (although it is slightly larger), the shape of the shell and the (nearly) closed umbilicus. However, the new species has much denser hairs on the entire shell surface and has a darker peristome.</p></tp:treatment-sec><tp:treatment-sec sec-type="Etymology"><title>Etymology.</title><p>The species is named after Ivailo Dedov’s wife Mila Taseva, for her support over the years and patience during the long field trips.</p></tp:treatment-sec><tp:treatment-sec sec-type="Habitat"><title>Habitat.</title><p>Fansipan Mountain and the adjacent areas in Lao Cai Province (western part of the Hoang Lien Mountains) are a very unique region in northern Vietnam, where a large area of closed canopy primary forest in a mountain habitat persists. Nowadays, due to excessive utilisation, the tropical rainforest is only maintained in disconnected patches. The total number of species that can still be described makes the area rich (<xref ref-type="bibr" rid="B54">Sobey 1997</xref>). Hoang Lien National Park is located in the Hoang Lien Mountain Range with Fansipan Peak, which is considered the highest mountain in Vietnam, at 3143 m a.s.l. (<xref ref-type="bibr" rid="B33">Nguyen et al. 2022</xref>). The mollusc fauna of this region is almost unknown (<xref ref-type="bibr" rid="B38">Páll-Gergely et al. 2015</xref>).</p><p><italic><tp:taxon-name><tp:taxon-name-part taxon-name-part-type="genus" reg="Fansipanica">Fansipanica</tp:taxon-name-part> <tp:taxon-name-part taxon-name-part-type="species" reg="milae">milae</tp:taxon-name-part></tp:taxon-name></italic> Páll-Gergely &amp; Dedov, gen. et sp. nov. was found at an altitude of ca 3040 m. The topography here is diversified: the mountain chains alternate with steep slopes and some relatively flat areas appearing like soil hills. The forest in the area of peak was protected from human activity by the long and high slopes, so that it appeared in pristine condition. At this altitude, in addition to the species from the families of <tp:taxon-name><tp:taxon-name-part taxon-name-part-type="family" reg="Fagaceae">Fagaceae</tp:taxon-name-part></tp:taxon-name> and <tp:taxon-name><tp:taxon-name-part taxon-name-part-type="family" reg="Lauraceae">Lauraceae</tp:taxon-name-part></tp:taxon-name>, <tp:taxon-name><tp:taxon-name-part taxon-name-part-type="family" reg="Ericaceae">Ericaceae</tp:taxon-name-part></tp:taxon-name> (<italic><tp:taxon-name><tp:taxon-name-part taxon-name-part-type="genus" reg="Rhododendron">Rhododendron</tp:taxon-name-part></tp:taxon-name></italic>) was present as well as <tp:taxon-name><tp:taxon-name-part taxon-name-part-type="family" reg="Theaceae">Theaceae</tp:taxon-name-part></tp:taxon-name> (<italic><tp:taxon-name><tp:taxon-name-part taxon-name-part-type="genus" reg="Ternstroemia">Ternstroemia</tp:taxon-name-part></tp:taxon-name></italic>) and <tp:taxon-name><tp:taxon-name-part taxon-name-part-type="family" reg="Platanaceae">Platanaceae</tp:taxon-name-part></tp:taxon-name> (<italic><tp:taxon-name><tp:taxon-name-part taxon-name-part-type="genus" reg="Platanus">Platanus</tp:taxon-name-part></tp:taxon-name></italic>). On lower slopes and relatively flat places, <tp:taxon-name><tp:taxon-name-part taxon-name-part-type="family" reg="Fagaceae">Fagaceae</tp:taxon-name-part></tp:taxon-name>, <tp:taxon-name><tp:taxon-name-part taxon-name-part-type="family" reg="Lauraceae">Lauraceae</tp:taxon-name-part></tp:taxon-name>, <tp:taxon-name><tp:taxon-name-part taxon-name-part-type="family" reg="Platanaceae">Platanaceae</tp:taxon-name-part></tp:taxon-name>, <tp:taxon-name><tp:taxon-name-part taxon-name-part-type="family" reg="Sterculiaceae">Sterculiaceae</tp:taxon-name-part></tp:taxon-name>, <tp:taxon-name><tp:taxon-name-part taxon-name-part-type="family" reg="Elaeocarpaceae">Elaeocarpaceae</tp:taxon-name-part></tp:taxon-name>, <tp:taxon-name><tp:taxon-name-part taxon-name-part-type="family" reg="Magnoliaceae">Magnoliaceae</tp:taxon-name-part></tp:taxon-name>, <tp:taxon-name><tp:taxon-name-part taxon-name-part-type="family" reg="Araliaceae">Araliaceae</tp:taxon-name-part></tp:taxon-name>, <tp:taxon-name><tp:taxon-name-part taxon-name-part-type="family" reg="Aceraceae">Aceraceae</tp:taxon-name-part></tp:taxon-name>, <tp:taxon-name><tp:taxon-name-part taxon-name-part-type="family" reg="Betulaceae">Betulaceae</tp:taxon-name-part></tp:taxon-name>, <tp:taxon-name><tp:taxon-name-part taxon-name-part-type="family" reg="Ericaceae">Ericaceae</tp:taxon-name-part></tp:taxon-name>, <tp:taxon-name><tp:taxon-name-part taxon-name-part-type="family" reg="Theaceae">Theaceae</tp:taxon-name-part></tp:taxon-name>, <tp:taxon-name><tp:taxon-name-part taxon-name-part-type="family" reg="Rhodoleiaceae">Rhodoleiaceae</tp:taxon-name-part></tp:taxon-name>, <tp:taxon-name><tp:taxon-name-part taxon-name-part-type="family" reg="Cupressaceae">Cupressaceae</tp:taxon-name-part></tp:taxon-name> (young trees), <tp:taxon-name><tp:taxon-name-part taxon-name-part-type="family" reg="Verbenaceae">Verbenaceae</tp:taxon-name-part></tp:taxon-name>, <tp:taxon-name><tp:taxon-name-part taxon-name-part-type="family" reg="Rosaceae">Rosaceae</tp:taxon-name-part></tp:taxon-name>, <tp:taxon-name><tp:taxon-name-part taxon-name-part-type="family" reg="Juglandaceae">Juglandaceae</tp:taxon-name-part></tp:taxon-name>, and <tp:taxon-name><tp:taxon-name-part taxon-name-part-type="family" reg="Aquifoliaceae">Aquifoliaceae</tp:taxon-name-part></tp:taxon-name> dominate. One specific characteristic of this mountain assemblage is the bamboo forest (cf. <italic><tp:taxon-name><tp:taxon-name-part taxon-name-part-type="genus" reg="Arundinaria">Arundinaria</tp:taxon-name-part></tp:taxon-name></italic>) under the canopy. On the mountain chains and steep slopes, <tp:taxon-name><tp:taxon-name-part taxon-name-part-type="family" reg="Theaceae">Theaceae</tp:taxon-name-part></tp:taxon-name>, <tp:taxon-name><tp:taxon-name-part taxon-name-part-type="family" reg="Ericaceae">Ericaceae</tp:taxon-name-part></tp:taxon-name>, <tp:taxon-name><tp:taxon-name-part taxon-name-part-type="family" reg="Magnoliaceae">Magnoliaceae</tp:taxon-name-part></tp:taxon-name>, <tp:taxon-name><tp:taxon-name-part taxon-name-part-type="family" reg="Rhodoleiaceae">Rhodoleiaceae</tp:taxon-name-part></tp:taxon-name>, <tp:taxon-name><tp:taxon-name-part taxon-name-part-type="family" reg="Lauraceae">Lauraceae</tp:taxon-name-part></tp:taxon-name>, <tp:taxon-name><tp:taxon-name-part taxon-name-part-type="family" reg="Cupressaceae">Cupressaceae</tp:taxon-name-part></tp:taxon-name>, <tp:taxon-name><tp:taxon-name-part taxon-name-part-type="family" reg="Aceraceae">Aceraceae</tp:taxon-name-part></tp:taxon-name>, <tp:taxon-name><tp:taxon-name-part taxon-name-part-type="family" reg="Betulaceae">Betulaceae</tp:taxon-name-part></tp:taxon-name>, and <tp:taxon-name><tp:taxon-name-part taxon-name-part-type="family" reg="Rosaceae">Rosaceae</tp:taxon-name-part></tp:taxon-name> families are present. The epiphytic plants include <tp:taxon-name><tp:taxon-name-part taxon-name-part-type="family" reg="Orchidaceae">Orchidaceae</tp:taxon-name-part></tp:taxon-name>, <tp:taxon-name><tp:taxon-name-part taxon-name-part-type="family" reg="Lycopodiaceae">Lycopodiaceae</tp:taxon-name-part></tp:taxon-name>, <tp:taxon-name><tp:taxon-name-part taxon-name-part-type="family" reg="Polypodiaceae">Polypodiaceae</tp:taxon-name-part></tp:taxon-name>, <tp:taxon-name><tp:taxon-name-part taxon-name-part-type="family" reg="Aspleniaceae">Aspleniaceae</tp:taxon-name-part></tp:taxon-name>, <tp:taxon-name><tp:taxon-name-part taxon-name-part-type="family" reg="Davalliaceae">Davalliaceae</tp:taxon-name-part></tp:taxon-name>, <tp:taxon-name><tp:taxon-name-part taxon-name-part-type="family" reg="Hymenophyllaceae">Hymenophyllaceae</tp:taxon-name-part></tp:taxon-name>, <tp:taxon-name><tp:taxon-name-part taxon-name-part-type="family" reg="Vittariaceae">Vittariaceae</tp:taxon-name-part></tp:taxon-name>, <tp:taxon-name><tp:taxon-name-part taxon-name-part-type="family" reg="Lepidopteridaceae">Lepidopteridaceae</tp:taxon-name-part></tp:taxon-name>, <tp:taxon-name><tp:taxon-name-part taxon-name-part-type="family" reg="Gesneriaceae">Gesneriaceae</tp:taxon-name-part></tp:taxon-name>, <tp:taxon-name><tp:taxon-name-part taxon-name-part-type="family" reg="Ericaceae">Ericaceae</tp:taxon-name-part></tp:taxon-name>, <tp:taxon-name><tp:taxon-name-part taxon-name-part-type="phylum" reg="Bryophyta">Bryophyta</tp:taxon-name-part></tp:taxon-name>, and also <tp:taxon-name><tp:taxon-name-part taxon-name-part-type="family" reg="Rosaceae">Rosaceae</tp:taxon-name-part></tp:taxon-name> and <tp:taxon-name><tp:taxon-name-part taxon-name-part-type="family" reg="Araliaceae">Araliaceae</tp:taxon-name-part></tp:taxon-name> (<xref ref-type="bibr" rid="B54">Sobey 1997</xref>).</p></tp:treatment-sec><ref-list><ref id="B54"><mixed-citation xmlns:xlink="http://www.w3.org/1999/xlink" xlink:type="simple">Sobey RT (1997) Biodiversity value of Hoang Lien mountains &amp; strategies for conservation. Proceedings of seminar &amp; workshop. Frontier-Vietnam &amp; Institute of Ecology and Biological Resources, 7–9 December 1997, Sa Pa District, Lao Cai Province, Vietnam, 51 pp.</mixed-citation></ref><ref id="B33"><mixed-citation xmlns:xlink="http://www.w3.org/1999/xlink" xlink:type="simple">Nguyen HM, Nguyen VS, Le VN, Huynh TTH, Do TH (2022) A novel study on bio-ecological and genetic characteristics of <italic><tp:taxon-name><tp:taxon-name-part taxon-name-part-type="genus">Abies</tp:taxon-name-part> <tp:taxon-name-part taxon-name-part-type="species">delavayi</tp:taxon-name-part></tp:taxon-name></italic> subsp. <italic>fansipanensis</italic> distributed at different altitudes of Fansipan-mountain, Lao Cai Province, Vietnam. Journal of Animal and Plant Sciences 35(5): 1–10. <ext-link xlink:href="10.36899/JAPS.2022.5.0540" ext-link-type="doi" xlink:type="simple">https://doi.org/10.36899/JAPS.2022.5.0540</ext-link></mixed-citation></ref><ref id="B38"><mixed-citation xmlns:xlink="http://www.w3.org/1999/xlink" xlink:type="simple">Páll-Gergely B, Hunyadi A, Ablett J, Lương HV, Naggs F, Asami T (2015) Systematics of the family <tp:taxon-name><tp:taxon-name-part taxon-name-part-type="family">Plectopylidae</tp:taxon-name-part></tp:taxon-name> in Vietnam with additional information on Chinese taxa (<tp:taxon-name><tp:taxon-name-part taxon-name-part-type="class">Gastropoda</tp:taxon-name-part></tp:taxon-name>, <tp:taxon-name><tp:taxon-name-part taxon-name-part-type="infraclass">Pulmonata</tp:taxon-name-part></tp:taxon-name>, <tp:taxon-name><tp:taxon-name-part taxon-name-part-type="order">Stylommatophora</tp:taxon-name-part></tp:taxon-name>). ZooKeys 473: 1–118. <ext-link xlink:href="10.3897/zookeys.473.8659" ext-link-type="doi" xlink:type="simple">https://doi.org/10.3897/zookeys.473.8659</ext-link></mixed-citation></ref></ref-list></tp:taxon-treatment>
