# Supplementary material for: New taxa of Camaenidae from northern Vietnam (Gastropoda, Stylommatophora)
Source: Zookeys. 2026 May 29;1280:365–92. doi: 10.3897/zookeys.1280.185160 (PMC13241919; doi:10.3897/zookeys.1280.185160)
Supplement: XML Treatment for Fansipanica gereti [file zookeys.1280.185160-treatment3.xml]

<!DOCTYPE tp:taxon-treatment
  PUBLIC "-//TaxonX//DTD Taxonomic Treatment Publishing DTD v0 20100105//EN" "tax-treatment-NSO.dtd">
<tp:taxon-treatment xmlns:tp="http://www.plazi.org/taxpub"><tp:treatment-meta><kwd-group><label>Taxon classification</label><kwd>
                <named-content content-type="kingdom">
                  <named-content content-type="taxon-name">
                    <named-content content-type="kingdom">Animalia</named-content>
                  </named-content>
                </named-content>
              </kwd><kwd>
                <named-content content-type="order">Stylommatophora</named-content>
              </kwd><kwd>
                <named-content content-type="family">Camaenidae</named-content>
              </kwd></kwd-group><mixed-citation publication-type="journal"><person-group><name><surname>Páll-Gergely</surname><given-names>Barna</given-names></name><name><surname>Gojšina</surname><given-names>Vukašin</given-names></name><name><surname>Dedov</surname><given-names>Ivailo</given-names></name></person-group><article-title>New taxa of <tp:taxon-name><tp:taxon-name-part taxon-name-part-type="family" reg="Camaenidae">Camaenidae</tp:taxon-name-part></tp:taxon-name> from northern Vietnam (<tp:taxon-name><tp:taxon-name-part taxon-name-part-type="class" reg="Gastropoda">Gastropoda</tp:taxon-name-part></tp:taxon-name>, <tp:taxon-name><tp:taxon-name-part taxon-name-part-type="order" reg="Stylommatophora">Stylommatophora</tp:taxon-name-part></tp:taxon-name>)</article-title><source>Zookeys</source><day>29</day><month>05</month><year>2026</year><volume>1280</volume><fpage>365</fpage><lpage>392</lpage><pub-id pub-id-type="doi">10.3897/zookeys.1280.185160</pub-id></mixed-citation></tp:treatment-meta><tp:nomenclature><tp:taxon-name><object-id xmlns:xlink="http://www.w3.org/1999/xlink" content-type="arpha" xlink:type="simple">4E551E6A-E89E-5C9D-83E8-40D5EE9C141C</object-id>
                    		<tp:taxon-name-part taxon-name-part-type="genus" reg="Fansipanica">Fansipanica</tp:taxon-name-part> <tp:taxon-name-part taxon-name-part-type="species" reg="gereti">gereti</tp:taxon-name-part>
                    	</tp:taxon-name><tp:taxon-authority>(Bavay &amp; Dautzenberg, 1900)</tp:taxon-authority><tp:taxon-status xmlns:xlink="http://www.w3.org/1999/xlink" xlink:type="simple">comb. nov.</tp:taxon-status><xref ref-type="fig" rid="F5">Fig. 5</xref><tp:nomenclature-citation-list><tp:nomenclature-citation><tp:taxon-name><tp:taxon-name-part taxon-name-part-type="genus" reg="Helix">Helix</tp:taxon-name-part> (<tp:taxon-name-part taxon-name-part-type="subgenus" reg="Chloritis">Chloritis</tp:taxon-name-part>) <tp:taxon-name-part taxon-name-part-type="species" reg="gereti">gereti</tp:taxon-name-part></tp:taxon-name><comment> Bavay &amp; Dautzenberg, 1900: 112.</comment></tp:nomenclature-citation><tp:nomenclature-citation><tp:taxon-name><tp:taxon-name-part taxon-name-part-type="genus" reg="Helix">Helix</tp:taxon-name-part> (<tp:taxon-name-part taxon-name-part-type="subgenus" reg="Chloritis">Chloritis</tp:taxon-name-part>) <tp:taxon-name-part taxon-name-part-type="species" reg="gereti">gereti</tp:taxon-name-part></tp:taxon-name><comment>: <xref ref-type="bibr" rid="B6">Bavay and Dautzenberg 1900</xref>: 442, pl. IX, figs 7–9.</comment></tp:nomenclature-citation><tp:nomenclature-citation><tp:taxon-name><tp:taxon-name-part taxon-name-part-type="genus" reg="Chloritis">Chloritis</tp:taxon-name-part> <tp:taxon-name-part taxon-name-part-type="species" reg="gereti">gereti</tp:taxon-name-part></tp:taxon-name><comment>: <xref ref-type="bibr" rid="B18">Fischer and Dautzenberg 1904</xref>: 11.</comment></tp:nomenclature-citation><tp:nomenclature-citation><tp:taxon-name><tp:taxon-name-part taxon-name-part-type="genus" reg="Chloritis">Chloritis</tp:taxon-name-part> (<tp:taxon-name-part taxon-name-part-type="subgenus" reg="Trichochloritis">Trichochloritis</tp:taxon-name-part>) <tp:taxon-name-part taxon-name-part-type="species" reg="gereti">gereti</tp:taxon-name-part></tp:taxon-name><comment>: <xref ref-type="bibr" rid="B21">Gude 1906</xref>: 116.</comment></tp:nomenclature-citation><tp:nomenclature-citation><tp:taxon-name><tp:taxon-name-part taxon-name-part-type="genus" reg="Chloritis">Chloritis</tp:taxon-name-part> <tp:taxon-name-part taxon-name-part-type="species" reg="gereti">gereti</tp:taxon-name-part></tp:taxon-name><comment>: <xref ref-type="bibr" rid="B49">Richardson 1985</xref>: 98.</comment></tp:nomenclature-citation><tp:nomenclature-citation><tp:taxon-name><tp:taxon-name-part taxon-name-part-type="genus" reg="Trichochloritis">Trichochloritis</tp:taxon-name-part> <tp:taxon-name-part taxon-name-part-type="species" reg="gereti">gereti</tp:taxon-name-part></tp:taxon-name><comment>: <xref ref-type="bibr" rid="B52">Schileyko 2011</xref>: 47.</comment></tp:nomenclature-citation></tp:nomenclature-citation-list></tp:nomenclature><tp:treatment-sec sec-type="Type locality"><title>Type locality.</title><p>“Bac-Kan et Phi-Mi” [Bãc Can: <named-content xmlns:xlink="http://www.w3.org/1999/xlink" content-type="dwc:verbatimCoordinates" xlink:type="simple">22°08'N, 105°49'E</named-content>, see <xref ref-type="bibr" rid="B52">Schileyko 2011</xref>, Phi Mi could not be found on the map].</p><fig id="F5" position="float" orientation="portrait"><object-id xmlns:xlink="http://www.w3.org/1999/xlink" content-type="doi" xlink:type="simple">10.3897/zookeys.1280.185160.figure5</object-id><object-id xmlns:xlink="http://www.w3.org/1999/xlink" content-type="arpha" xlink:type="simple">33A225EC-CDBC-5CEF-BD73-95CB913871E3</object-id><label>Figure 5.</label><caption><p>Syntype of <italic><tp:taxon-name><tp:taxon-name-part taxon-name-part-type="genus" reg="Fansipanica">Fansipanica</tp:taxon-name-part></tp:taxon-name></italic> (?) <italic>gereti</italic> (Bavay &amp; Dautzenberg, 1900) (<named-content xmlns:xlink="http://www.w3.org/1999/xlink" content-type="dwc:institutional_code" xlink:title="MNHN - Museum national d'Histoire naturelle" xlink:href="https://scientific-collections.gbif.org/institution/6a6ac6c5-1b8a-48db-91a2-f8661274ff80" xlink:type="simple">MNHN</named-content>-IM-2000-1900). <bold>A</bold>. Apertural view; <bold>B</bold>. View opposite of the aperture; <bold>C</bold>. Lateral view; <bold>D</bold>. Dorsal view; <bold>E</bold>. Ventral view.</p></caption><graphic xmlns:xlink="http://www.w3.org/1999/xlink" xlink:href="zookeys-1280-365_article-185160__-g005.jpg" id="oo_1660795.jpg" position="float" orientation="portrait" xlink:type="simple"><uri content-type="original_file" xlink:type="simple">https://binary.pensoft.net/fig/1660795</uri></graphic></fig></tp:treatment-sec><tp:treatment-sec sec-type="Type material"><title>Type material.</title><p><bold><italic>Syntype</italic></bold>. •  Bac Kan et Phi-Mi, leg. Messager, <named-content xmlns:xlink="http://www.w3.org/1999/xlink" content-type="dwc:institutional_code" xlink:title="MNHN - Museum national d'Histoire naturelle" xlink:href="https://scientific-collections.gbif.org/institution/6a6ac6c5-1b8a-48db-91a2-f8661274ff80" xlink:type="simple">MNHN</named-content>-IM-2000-1900 (1 specimen) Fig. <xref ref-type="fig" rid="F5">5</xref>.</p></tp:treatment-sec><tp:treatment-sec sec-type="Additional material"><title>Additional material.</title><p>• Tonkin, Bac Kan, coll. Messager, <named-content xmlns:xlink="http://www.w3.org/1999/xlink" content-type="dwc:institutional_code" xlink:title="MNHN - Museum national d'Histoire naturelle" xlink:href="https://scientific-collections.gbif.org/institution/6a6ac6c5-1b8a-48db-91a2-f8661274ff80" xlink:type="simple">MNHN</named-content>-IM-2012-27100 (48 shells) (this is probably the original lot); • Bac-Kan, coll. Denis <named-content xmlns:xlink="http://www.w3.org/1999/xlink" content-type="dwc:institutional_code" xlink:title="MNHN - Museum national d'Histoire naturelle" xlink:href="https://scientific-collections.gbif.org/institution/6a6ac6c5-1b8a-48db-91a2-f8661274ff80" xlink:type="simple">MNHN</named-content>-IM-2012-27099 (7 shells); • Tonkin, Bac Kan, coll. Letellier <named-content xmlns:xlink="http://www.w3.org/1999/xlink" content-type="dwc:institutional_code" xlink:title="MNHN - Museum national d'Histoire naturelle" xlink:href="https://scientific-collections.gbif.org/institution/6a6ac6c5-1b8a-48db-91a2-f8661274ff80" xlink:type="simple">MNHN</named-content>-IM-2012-27101 (1 shell); • Tonkin, Bac-Kan, coll. Staadt <named-content xmlns:xlink="http://www.w3.org/1999/xlink" content-type="dwc:institutional_code" xlink:title="MNHN - Museum national d'Histoire naturelle" xlink:href="https://scientific-collections.gbif.org/institution/6a6ac6c5-1b8a-48db-91a2-f8661274ff80" xlink:type="simple">MNHN</named-content>-IM-2012-27102 (3 shells); • Tonkin, “v. minor”, <named-content xmlns:xlink="http://www.w3.org/1999/xlink" content-type="dwc:institutional_code" xlink:title="MNHN - Museum national d'Histoire naturelle" xlink:href="https://scientific-collections.gbif.org/institution/6a6ac6c5-1b8a-48db-91a2-f8661274ff80" xlink:type="simple">MNHN</named-content>-IM-2012-27103 (2 shells); • Tonkin, <named-content xmlns:xlink="http://www.w3.org/1999/xlink" content-type="dwc:institutional_code" xlink:title="MNHN - Museum national d'Histoire naturelle" xlink:href="https://scientific-collections.gbif.org/institution/6a6ac6c5-1b8a-48db-91a2-f8661274ff80" xlink:type="simple">MNHN</named-content>-IM-2012-27104 (13 shells); • Tonkin, Salisbury collection, “imaged by H. Taylor (<abbrev xmlns:xlink="http://www.w3.org/1999/xlink" content-type="institution" xlink:title="The Natural History Museum (London, UK)" xlink:type="simple">NHM</abbrev>) for North Vietnamese Land Snail Guide <tp:taxon-name><tp:taxon-name-part taxon-name-part-type="phylum" reg="Mollusca">Mollusca</tp:taxon-name-part></tp:taxon-name> Section Neg. No. 2050”, <named-content xmlns:xlink="http://www.w3.org/1999/xlink" content-type="dwc:institutional_code" xlink:title="Natural History Museum, London" xlink:href="https://scientific-collections.gbif.org/institution/1d808a7c-1f9e-4379-9616-edb749ecf10e" xlink:type="simple">NHMUK</named-content> 20250272 (1 shell).</p></tp:treatment-sec><tp:treatment-sec sec-type="Diagnosis"><title>Diagnosis.</title><p>A small species with globular shell, closed or nearly closed umbilicus, irregularly wrinkled shell bearing deep, regularly arranged hair scars.</p></tp:treatment-sec><tp:treatment-sec sec-type="Description"><title>Description.</title><p>The shell is small, globular, pale brown. The subsutural furrow is absent, the body whorl is rounded. The protoconch consists of 1.5 whorls, and is very finely, irregularly wrinkled and bears hair scars. The teleoconch is finely and irregularly wrinkled, and covered by widely spaced but rather regularly arranged deep hair scars. The hairs are probably not permanent (although no live collected specimens were available). The 4.75–5 whorls are separated by a moderately deep suture. The aperture is semilunar. The peristome is expanded but not reflexed, whitish. The parietal region is glossy, paler than the rest of the shell in some specimens. The umbilicus is very narrow, covered by the reflection of the columellar peristome, in some specimens covered entirely.</p></tp:treatment-sec><tp:treatment-sec sec-type="Anatomy of genital organs"><title>Anatomy of genital organs.</title><p>Unknown.</p></tp:treatment-sec><tp:treatment-sec sec-type="Measurements"><title>Measurements.</title><p>D = 13.7–16.4 mm, H = 10.9–13.0 mm (<italic>n</italic> = 4).</p></tp:treatment-sec><tp:treatment-sec sec-type="Remarks"><title>Remarks.</title><p>This species is included in <italic><tp:taxon-name><tp:taxon-name-part taxon-name-part-type="genus" reg="Fansipanica">Fansipanica</tp:taxon-name-part></tp:taxon-name></italic> gen. nov. due to its conchological similarities with its type species. The assignment of <italic><tp:taxon-name><tp:taxon-name-part taxon-name-part-type="genus" reg="Fansipanica">F.</tp:taxon-name-part> <tp:taxon-name-part taxon-name-part-type="species" reg="gereti">gereti</tp:taxon-name-part></tp:taxon-name></italic> to <italic><tp:taxon-name><tp:taxon-name-part taxon-name-part-type="genus" reg="Fansipanica">Fansipanica</tp:taxon-name-part></tp:taxon-name></italic> gen. nov. should be considered provisional and based on the only information available at the moment, i.e., the conchological similarity.</p></tp:treatment-sec><ref-list><ref id="B6"><mixed-citation xmlns:xlink="http://www.w3.org/1999/xlink" xlink:type="simple">Bavay A, Dautzenberg P (1900) Diagnoses de coquilles nouvelles de l’Indo-Chine. Journal de Conchyliologie 48: 108–122, 435–460. <ext-link xlink:href="https://www.biodiversitylibrary.org/page/25146858" ext-link-type="uri" xlink:type="simple">https://www.biodiversitylibrary.org/page/25146858</ext-link></mixed-citation></ref><ref id="B18"><mixed-citation xmlns:xlink="http://www.w3.org/1999/xlink" xlink:type="simple">Fischer H, Dautzenberg Ph (1904) Catalogue des mollusques terrestres et fluviatiles de l’Indo-Chine orientale cités jusqu’à ce jour. In: Mission Pavie, Etudes diverses III, 1–61. <ext-link xlink:href="https://gallica.bnf.fr/ark:/12148/bpt6k8814596/f5.double" ext-link-type="uri" xlink:type="simple">https://gallica.bnf.fr/ark:/12148/bpt6k8814596/f5.double</ext-link></mixed-citation></ref><ref id="B21"><mixed-citation xmlns:xlink="http://www.w3.org/1999/xlink" xlink:type="simple">Gude GK (1906) Further remarks on the genus <italic><tp:taxon-name><tp:taxon-name-part taxon-name-part-type="genus">Chloritis</tp:taxon-name-part></tp:taxon-name></italic>, with descriptions of eleven new species. Proceedings of the Malacological Society of London 7(2): 105–118. <ext-link xlink:href="10.1093/oxfordjournals.mollus.a066138" ext-link-type="doi" xlink:type="simple">https://doi.org/10.1093/oxfordjournals.mollus.a066138</ext-link></mixed-citation></ref><ref id="B49"><mixed-citation xmlns:xlink="http://www.w3.org/1999/xlink" xlink:type="simple">Richardson L (1985) <tp:taxon-name><tp:taxon-name-part taxon-name-part-type="family">Camaenidae</tp:taxon-name-part></tp:taxon-name>: Catalog of species. Tryonia, Miscellaneous Publications of the Department of Malacology of the Academy of Natural Sciences of Philadelphia 12: 1–479.</mixed-citation></ref><ref id="B52"><mixed-citation xmlns:xlink="http://www.w3.org/1999/xlink" xlink:type="simple">Schileyko AA (2011) Check-list of land pulmonate molluscs of Vietnam (<tp:taxon-name><tp:taxon-name-part taxon-name-part-type="class">Gastropoda</tp:taxon-name-part></tp:taxon-name>: <tp:taxon-name><tp:taxon-name-part taxon-name-part-type="order">Stylommatophora</tp:taxon-name-part></tp:taxon-name>). Ruthenica 21(1): 1–68. <ext-link xlink:href="https://ruthenica.net/sites/default/files/2020-02/vol21_1-68_Schileyko.pdf" ext-link-type="uri" xlink:type="simple">https://ruthenica.net/sites/default/files/2020-02/vol21_1-68_Schileyko.pdf</ext-link></mixed-citation></ref></ref-list></tp:taxon-treatment>
