# Supplementary material for: New taxa of Camaenidae from northern Vietnam (Gastropoda, Stylommatophora)
Source: Zookeys. 2026 May 29;1280:365–92. doi: 10.3897/zookeys.1280.185160 (PMC13241919; doi:10.3897/zookeys.1280.185160)
Supplement: XML Treatment for Ducanhia [file zookeys.1280.185160-treatment4.xml]

<!DOCTYPE tp:taxon-treatment
  PUBLIC "-//TaxonX//DTD Taxonomic Treatment Publishing DTD v0 20100105//EN" "tax-treatment-NSO.dtd">
<tp:taxon-treatment xmlns:tp="http://www.plazi.org/taxpub"><tp:treatment-meta><kwd-group><label>Taxon classification</label><kwd>
                <named-content content-type="kingdom">
                  <named-content content-type="taxon-name">
                    <named-content content-type="kingdom">Animalia</named-content>
                  </named-content>
                </named-content>
              </kwd><kwd>
                <named-content content-type="order">Stylommatophora</named-content>
              </kwd><kwd>
                <named-content content-type="family">Camaenidae</named-content>
              </kwd></kwd-group><mixed-citation publication-type="journal"><person-group><name><surname>Páll-Gergely</surname><given-names>Barna</given-names></name><name><surname>Gojšina</surname><given-names>Vukašin</given-names></name><name><surname>Dedov</surname><given-names>Ivailo</given-names></name></person-group><article-title>New taxa of <tp:taxon-name><tp:taxon-name-part taxon-name-part-type="family" reg="Camaenidae">Camaenidae</tp:taxon-name-part></tp:taxon-name> from northern Vietnam (<tp:taxon-name><tp:taxon-name-part taxon-name-part-type="class" reg="Gastropoda">Gastropoda</tp:taxon-name-part></tp:taxon-name>, <tp:taxon-name><tp:taxon-name-part taxon-name-part-type="order" reg="Stylommatophora">Stylommatophora</tp:taxon-name-part></tp:taxon-name>)</article-title><source>Zookeys</source><day>29</day><month>05</month><year>2026</year><volume>1280</volume><fpage>365</fpage><lpage>392</lpage><pub-id pub-id-type="doi">10.3897/zookeys.1280.185160</pub-id></mixed-citation></tp:treatment-meta><tp:nomenclature><tp:taxon-name><object-id xmlns:xlink="http://www.w3.org/1999/xlink" content-type="arpha" xlink:type="simple">4EDC2960-5E11-5A5E-B90D-3EA3A687B765</object-id>
                    		<tp:taxon-name-part taxon-name-part-type="genus" reg="Ducanhia">Ducanhia</tp:taxon-name-part>
                    	
                    		<object-id xmlns:xlink="http://www.w3.org/1999/xlink" content-type="zoobank" xlink:type="simple">https://zoobank.org/9E4AE76C-2DE1-4101-9284-087EA7C8A5AF</object-id>
                    	</tp:taxon-name><tp:taxon-authority>Páll-Gergely</tp:taxon-authority><tp:taxon-status xmlns:xlink="http://www.w3.org/1999/xlink" xlink:type="simple">gen. nov.</tp:taxon-status></tp:nomenclature><tp:treatment-sec sec-type="Type species"><title>Type species.</title><p><italic><tp:taxon-name><tp:taxon-name-part taxon-name-part-type="genus" reg="Helix">Helix</tp:taxon-name-part> <tp:taxon-name-part taxon-name-part-type="species" reg="balansai">balansai</tp:taxon-name-part></tp:taxon-name></italic> Morlet, 1886.</p></tp:treatment-sec><tp:treatment-sec sec-type="Diagnosis"><title>Diagnosis.</title><p>Shell relatively large, dorsal side nearly flat, umbilicus only slightly open, entire shell covered with hairs. Small penial verge present with central opening; flagellum present, penial caecum absent; retractor muscle inserts near the distal end of the epiphallus; stalk of bursa copulatrix very short.</p></tp:treatment-sec><tp:treatment-sec sec-type="Differential diagnosis"><title>Differential diagnosis.</title><p>The anatomical traits differentiate this new genus from all Southeast Asian <italic><tp:taxon-name><tp:taxon-name-part taxon-name-part-type="genus" reg="Chloritis">Chloritis</tp:taxon-name-part></tp:taxon-name></italic>-like genera. <italic><tp:taxon-name><tp:taxon-name-part taxon-name-part-type="genus" reg="Bellatrachia">Bellatrachia</tp:taxon-name-part></tp:taxon-name></italic> has no penial verge and has a thickened base of the bursa copulatrix (<xref ref-type="bibr" rid="B53">Schileyko 2018</xref>; <xref ref-type="bibr" rid="B37">Páll-Gergely and Neubert 2019</xref>). <italic><tp:taxon-name><tp:taxon-name-part taxon-name-part-type="genus" reg="Bouchetcamaena">Bouchetcamaena</tp:taxon-name-part></tp:taxon-name></italic> has a much more elongated, pointed flagellum, and lacks a penial verge (<xref ref-type="bibr" rid="B41">Páll-Gergely et al. 2022</xref>). <italic><tp:taxon-name><tp:taxon-name-part taxon-name-part-type="genus" reg="Trichochloritis">Trichochloritis</tp:taxon-name-part></tp:taxon-name></italic> has a penial caecum (<xref ref-type="bibr" rid="B37">Páll-Gergely and Neubert 2019</xref>). Continental <italic><tp:taxon-name><tp:taxon-name-part taxon-name-part-type="genus" reg="Chloritis">Chloritis</tp:taxon-name-part></tp:taxon-name></italic> species have a pointed flagellum and a less muscular, thinner walled penis (<xref ref-type="bibr" rid="B57">Sutcharit and Panha 2010</xref>; <xref ref-type="bibr" rid="B40">Páll-Gergely et al. 2020</xref>). Moreover, all mentioned genera have a longer stalk of the bursa copulatrix.</p></tp:treatment-sec><tp:treatment-sec sec-type="Etymology"><title>Etymology.</title><p>this new genus is dedicated to and named after Duc Anh Nguyen, specialist of millipedes, a much-valued friend of the first author. Genus feminine.</p></tp:treatment-sec><tp:treatment-sec sec-type="Remarks"><title>Remarks.</title><p>The key traits of this new genus are the short bursa copulatrix, and the complicated inner structure of the penis. Namely, distally (i.e., in direction of the atrium) from the small penial verge, there is a sphincter-like region between the penial verge and the most distal (basal) part of the penis. A similar penial structure was described in <italic><tp:taxon-name><tp:taxon-name-part taxon-name-part-type="genus" reg="Planispira">Planispira</tp:taxon-name-part></tp:taxon-name></italic> H. Beck, 1837 (see <xref ref-type="bibr" rid="B50">Schileyko 2003</xref>). However, the latter genus inhabits a different biogeographical region (New Guinea and Moluccas) and <italic><tp:taxon-name><tp:taxon-name-part taxon-name-part-type="genus" reg="Planispira">Planispira</tp:taxon-name-part></tp:taxon-name></italic> possesses a long stalk of the bursa copulatrix.</p><p>Recently, <italic><tp:taxon-name><tp:taxon-name-part taxon-name-part-type="genus" reg="Helix">Helix</tp:taxon-name-part> <tp:taxon-name-part taxon-name-part-type="species" reg="balansai">balansai</tp:taxon-name-part></tp:taxon-name></italic> was classified in the genus <italic><tp:taxon-name><tp:taxon-name-part taxon-name-part-type="genus" reg="Trachia">Trachia</tp:taxon-name-part></tp:taxon-name></italic> Martens, 1860. Unfortunately, the anatomy of type species of <italic><tp:taxon-name><tp:taxon-name-part taxon-name-part-type="genus" reg="Trachia">Trachia</tp:taxon-name-part></tp:taxon-name></italic> (i.e., <italic><tp:taxon-name><tp:taxon-name-part taxon-name-part-type="genus" reg="Helix">Helix</tp:taxon-name-part> <tp:taxon-name-part taxon-name-part-type="species" reg="asperella">asperella</tp:taxon-name-part></tp:taxon-name></italic> L. Pfeiffer, 1846) is unknown. <italic><tp:taxon-name><tp:taxon-name-part taxon-name-part-type="genus" reg="Helix">Helix</tp:taxon-name-part> <tp:taxon-name-part taxon-name-part-type="species" reg="asperella">asperella</tp:taxon-name-part></tp:taxon-name></italic> was described from India (type locality: “Bithonia in ripa Gangis”) and was subsequently reported from several localities in central and southern India (see <xref ref-type="bibr" rid="B22">Gude 1914</xref>; <xref ref-type="bibr" rid="B47">Ramakrishna Mitra and Dey 2010</xref>), but not from the eastern Himalayas, which would have biogeographical connections with Southeast Asia. <xref ref-type="bibr" rid="B53">Schileyko (2018)</xref> assigned several species to <italic><tp:taxon-name><tp:taxon-name-part taxon-name-part-type="genus" reg="Trachia">Trachia</tp:taxon-name-part></tp:taxon-name></italic> from India, Myanmar, Sri Lanka, and the Andaman Islands based on conchological similarities, including <italic><tp:taxon-name><tp:taxon-name-part taxon-name-part-type="genus" reg="Trachia">Trachia</tp:taxon-name-part> <tp:taxon-name-part taxon-name-part-type="species" reg="delibrata">delibrata</tp:taxon-name-part></tp:taxon-name></italic> (W.H. Benson, 1836), the only species with known anatomical traits. The latter species, however, is known from the western Himalayas (type locality: “North-East frontier of Bengal”), and was classified in <italic><tp:taxon-name><tp:taxon-name-part taxon-name-part-type="genus" reg="Bouchetcamaena">Bouchetcamaena</tp:taxon-name-part></tp:taxon-name></italic> based on anatomical similarities with other <italic><tp:taxon-name><tp:taxon-name-part taxon-name-part-type="genus" reg="Bouchetcamaena">Bouchetcamaena</tp:taxon-name-part></tp:taxon-name></italic> species (<xref ref-type="bibr" rid="B41">Páll-Gergely et al. 2022</xref>). Therefore, it seems that <italic><tp:taxon-name><tp:taxon-name-part taxon-name-part-type="genus" reg="Trachia">Trachia</tp:taxon-name-part></tp:taxon-name></italic> is a genus restricted to central and southern India and maybe Sri Lanka and the Andaman Islands, but species east of the Himalayas would belong to other genera.</p></tp:treatment-sec><ref-list><ref id="B53"><mixed-citation xmlns:xlink="http://www.w3.org/1999/xlink" xlink:type="simple">Schileyko A (2018) On the genus <italic><tp:taxon-name><tp:taxon-name-part taxon-name-part-type="genus">Trachia</tp:taxon-name-part></tp:taxon-name></italic> auct. (<tp:taxon-name><tp:taxon-name-part taxon-name-part-type="class">Gastropoda</tp:taxon-name-part></tp:taxon-name>, <tp:taxon-name><tp:taxon-name-part taxon-name-part-type="infraclass">Pulmonata</tp:taxon-name-part></tp:taxon-name>, <tp:taxon-name><tp:taxon-name-part taxon-name-part-type="family">Camaenidae</tp:taxon-name-part></tp:taxon-name>). Ruthenica 28(4): 169–174. <ext-link xlink:href="10.35885/ruthenica.2018.28(4).6" ext-link-type="doi" xlink:type="simple">https://doi.org/10.35885/ruthenica.2018.28(4).6</ext-link></mixed-citation></ref><ref id="B37"><mixed-citation xmlns:xlink="http://www.w3.org/1999/xlink" xlink:type="simple">Páll-Gergely B, Neubert E (2019) New insights in <italic><tp:taxon-name><tp:taxon-name-part taxon-name-part-type="genus">Trichochloritis</tp:taxon-name-part></tp:taxon-name></italic> Pilsbry, 1891 and its relatives (<tp:taxon-name><tp:taxon-name-part taxon-name-part-type="class">Gastropoda</tp:taxon-name-part></tp:taxon-name>, <tp:taxon-name><tp:taxon-name-part taxon-name-part-type="infraclass">Pulmonata</tp:taxon-name-part></tp:taxon-name>, <tp:taxon-name><tp:taxon-name-part taxon-name-part-type="family">Camaenidae</tp:taxon-name-part></tp:taxon-name>). ZooKeys 865: 137–154. <ext-link xlink:href="10.3897/zookeys.865.36296" ext-link-type="doi" xlink:type="simple">https://doi.org/10.3897/zookeys.865.36296</ext-link></mixed-citation></ref><ref id="B41"><mixed-citation xmlns:xlink="http://www.w3.org/1999/xlink" xlink:type="simple">Páll-Gergely B, Ablett JD, Szabó M, Neubert E (2022) Revision of the “<italic><tp:taxon-name><tp:taxon-name-part taxon-name-part-type="genus">Chloritis</tp:taxon-name-part> <tp:taxon-name-part taxon-name-part-type="species">delibrata</tp:taxon-name-part></tp:taxon-name></italic> (Benson, 1836)” group (<tp:taxon-name><tp:taxon-name-part taxon-name-part-type="class">Gastropoda</tp:taxon-name-part></tp:taxon-name>, <tp:taxon-name><tp:taxon-name-part taxon-name-part-type="order">Stylommatophora</tp:taxon-name-part></tp:taxon-name>, <tp:taxon-name><tp:taxon-name-part taxon-name-part-type="family">Camaenidae</tp:taxon-name-part></tp:taxon-name>). ZooKeys 1086: 1–31. <ext-link xlink:href="10.3897/zookeys.1086.77180" ext-link-type="doi" xlink:type="simple">https://doi.org/10.3897/zookeys.1086.77180</ext-link></mixed-citation></ref><ref id="B57"><mixed-citation xmlns:xlink="http://www.w3.org/1999/xlink" xlink:type="simple">Sutcharit C, Panha S (2010) Taxonomic re-evaluation of <italic><tp:taxon-name><tp:taxon-name-part taxon-name-part-type="genus">Chloritis</tp:taxon-name-part> <tp:taxon-name-part taxon-name-part-type="species">bifoveata</tp:taxon-name-part></tp:taxon-name></italic> (Benson 1856) and <italic><tp:taxon-name><tp:taxon-name-part taxon-name-part-type="genus">C.</tp:taxon-name-part> <tp:taxon-name-part taxon-name-part-type="species">diplochone</tp:taxon-name-part></tp:taxon-name></italic> Möllendorff 1898 (<tp:taxon-name><tp:taxon-name-part taxon-name-part-type="infraclass">Pulmonata</tp:taxon-name-part></tp:taxon-name>: <tp:taxon-name><tp:taxon-name-part taxon-name-part-type="family">Camaenidae</tp:taxon-name-part></tp:taxon-name>). Journal of Conchology 40(3): 277–285. <ext-link xlink:href="https://conchsoc.org/sites/default/files/jconch/40/3/2010-40104.pdf" ext-link-type="uri" xlink:type="simple">https://conchsoc.org/sites/default/files/jconch/40/3/2010-40104.pdf</ext-link></mixed-citation></ref><ref id="B40"><mixed-citation xmlns:xlink="http://www.w3.org/1999/xlink" xlink:type="simple">Páll-Gergely B, Hunyadi A, Auffenberg K (2020) Taxonomic vandalism in malacology: Comments on molluscan taxa recently described by N. N. Thach and colleagues (2014–2019). Folia Malacologica 28(1): 35–76. <ext-link xlink:href="10.12657/folmal.028.002" ext-link-type="doi" xlink:type="simple">https://doi.org/10.12657/folmal.028.002</ext-link></mixed-citation></ref><ref id="B50"><mixed-citation xmlns:xlink="http://www.w3.org/1999/xlink" xlink:type="simple">Schileyko AA (2003) Treatise on Recent terrestrial pulmonate molluscs. Part 11. <tp:taxon-name><tp:taxon-name-part taxon-name-part-type="family">Trigonochlamydidae</tp:taxon-name-part></tp:taxon-name>, <tp:taxon-name><tp:taxon-name-part taxon-name-part-type="family">Papillodermidae</tp:taxon-name-part></tp:taxon-name>, <tp:taxon-name><tp:taxon-name-part taxon-name-part-type="family">Vitrinidae</tp:taxon-name-part></tp:taxon-name>, <tp:taxon-name><tp:taxon-name-part taxon-name-part-type="family">Limacidae</tp:taxon-name-part></tp:taxon-name>, <tp:taxon-name><tp:taxon-name-part taxon-name-part-type="family">Bielziidae</tp:taxon-name-part></tp:taxon-name>, <tp:taxon-name><tp:taxon-name-part taxon-name-part-type="family">Agriolimacidae</tp:taxon-name-part></tp:taxon-name>, <tp:taxon-name><tp:taxon-name-part taxon-name-part-type="family">Boettgerillidae</tp:taxon-name-part></tp:taxon-name>, <tp:taxon-name><tp:taxon-name-part taxon-name-part-type="family">Camaenidae</tp:taxon-name-part></tp:taxon-name>. Ruthenica Supplement 2: 1467–1626.</mixed-citation></ref><ref id="B22"><mixed-citation xmlns:xlink="http://www.w3.org/1999/xlink" xlink:type="simple">Gude GK (1914) <tp:taxon-name><tp:taxon-name-part taxon-name-part-type="phylum">Mollusca</tp:taxon-name-part></tp:taxon-name>-II. <tp:taxon-name><tp:taxon-name-part taxon-name-part-type="family">Trochomorphidae</tp:taxon-name-part></tp:taxon-name>-<tp:taxon-name><tp:taxon-name-part taxon-name-part-type="family">Janellidae</tp:taxon-name-part></tp:taxon-name>. In: Shipley AE, Marshall GAK (Eds) The Fauna of British India, including Ceylon and Burma. Taylor &amp; Francis, London, [XII +] 520 pp. <ext-link xlink:href="10.5962/bhl.title.12891" ext-link-type="doi" xlink:type="simple">https://doi.org/10.5962/bhl.title.12891</ext-link></mixed-citation></ref><ref id="B47"><mixed-citation xmlns:xlink="http://www.w3.org/1999/xlink" xlink:type="simple">Ramakrishna Mitra SC, Dey A (2010) Annotated checklist of Indian land molluscs. Zoological Survey of India, Kolkata, 359 pp. <ext-link xlink:href="http://faunaofindia.nic.in/PDFVolumes/occpapers/306/index.pdf" ext-link-type="uri" xlink:type="simple">http://faunaofindia.nic.in/PDFVolumes/occpapers/306/index.pdf</ext-link></mixed-citation></ref></ref-list></tp:taxon-treatment>
