# Supplementary material for: New taxa of Camaenidae from northern Vietnam (Gastropoda, Stylommatophora)
Source: Zookeys. 2026 May 29;1280:365–92. doi: 10.3897/zookeys.1280.185160 (PMC13241919; doi:10.3897/zookeys.1280.185160)
Supplement: XML Treatment for Ducanhia balansai [file zookeys.1280.185160-treatment5.xml]

<!DOCTYPE tp:taxon-treatment
  PUBLIC "-//TaxonX//DTD Taxonomic Treatment Publishing DTD v0 20100105//EN" "tax-treatment-NSO.dtd">
<tp:taxon-treatment xmlns:tp="http://www.plazi.org/taxpub"><tp:treatment-meta><kwd-group><label>Taxon classification</label><kwd>
                <named-content content-type="kingdom">
                  <named-content content-type="taxon-name">
                    <named-content content-type="kingdom">Animalia</named-content>
                  </named-content>
                </named-content>
              </kwd><kwd>
                <named-content content-type="order">Stylommatophora</named-content>
              </kwd><kwd>
                <named-content content-type="family">Camaenidae</named-content>
              </kwd></kwd-group><mixed-citation publication-type="journal"><person-group><name><surname>Páll-Gergely</surname><given-names>Barna</given-names></name><name><surname>Gojšina</surname><given-names>Vukašin</given-names></name><name><surname>Dedov</surname><given-names>Ivailo</given-names></name></person-group><article-title>New taxa of <tp:taxon-name><tp:taxon-name-part taxon-name-part-type="family" reg="Camaenidae">Camaenidae</tp:taxon-name-part></tp:taxon-name> from northern Vietnam (<tp:taxon-name><tp:taxon-name-part taxon-name-part-type="class" reg="Gastropoda">Gastropoda</tp:taxon-name-part></tp:taxon-name>, <tp:taxon-name><tp:taxon-name-part taxon-name-part-type="order" reg="Stylommatophora">Stylommatophora</tp:taxon-name-part></tp:taxon-name>)</article-title><source>Zookeys</source><day>29</day><month>05</month><year>2026</year><volume>1280</volume><fpage>365</fpage><lpage>392</lpage><pub-id pub-id-type="doi">10.3897/zookeys.1280.185160</pub-id></mixed-citation></tp:treatment-meta><tp:nomenclature><tp:taxon-name><object-id xmlns:xlink="http://www.w3.org/1999/xlink" content-type="arpha" xlink:type="simple">8DE70235-C63A-5418-A03A-B360F95EA606</object-id>
                    		<tp:taxon-name-part taxon-name-part-type="genus" reg="Ducanhia">Ducanhia</tp:taxon-name-part> <tp:taxon-name-part taxon-name-part-type="species" reg="balansai">balansai</tp:taxon-name-part>
                    	</tp:taxon-name><tp:taxon-authority>(Morlet, 1886)</tp:taxon-authority><xref ref-type="fig" rid="F6">Figs 6</xref><xref ref-type="fig" rid="F7">, 7</xref><xref ref-type="fig" rid="F8">, 8</xref><xref ref-type="fig" rid="F9">, 9</xref><tp:nomenclature-citation-list><tp:nomenclature-citation><tp:taxon-name><tp:taxon-name-part taxon-name-part-type="genus" reg="Helix">Helix</tp:taxon-name-part> <tp:taxon-name-part taxon-name-part-type="species" reg="balansai">balansai</tp:taxon-name-part></tp:taxon-name><comment> Morlet, 1886: 7.</comment></tp:nomenclature-citation><tp:nomenclature-citation><tp:taxon-name><tp:taxon-name-part taxon-name-part-type="genus" reg="Helix">Helix</tp:taxon-name-part> <tp:taxon-name-part taxon-name-part-type="species" reg="balansai">balansai</tp:taxon-name-part></tp:taxon-name><comment>: <xref ref-type="bibr" rid="B30">Morlet 1887</xref>: 258, 270, 271, pl. 12, figs 4, 4a, 4b.</comment></tp:nomenclature-citation><tp:nomenclature-citation><tp:taxon-name><tp:taxon-name-part taxon-name-part-type="genus" reg="Helix">Helix</tp:taxon-name-part> <tp:taxon-name-part taxon-name-part-type="species" reg="balansai">balansai</tp:taxon-name-part></tp:taxon-name><comment>: <xref ref-type="bibr" rid="B15">Dautzenberg and d’Hamonville 1887</xref>: 218. (Rochers de marble du Nuy-Dong-Nay [marble rocks of Dong Nai Province])</comment></tp:nomenclature-citation><tp:nomenclature-citation><tp:taxon-name><tp:taxon-name-part taxon-name-part-type="genus" reg="Helix">Helix</tp:taxon-name-part> (<tp:taxon-name-part taxon-name-part-type="subgenus" reg="Trachia">Trachia</tp:taxon-name-part>) <tp:taxon-name-part taxon-name-part-type="species" reg="balansai">balansai</tp:taxon-name-part></tp:taxon-name><comment>: <xref ref-type="bibr" rid="B17">Fischer 1891</xref>: 26.</comment></tp:nomenclature-citation><tp:nomenclature-citation><tp:taxon-name><tp:taxon-name-part taxon-name-part-type="genus" reg="Chloritis">Chloritis</tp:taxon-name-part> <tp:taxon-name-part taxon-name-part-type="species" reg="balansai">balansai</tp:taxon-name-part></tp:taxon-name><comment>: Fischer and Dautzenberg 1904: 11.</comment></tp:nomenclature-citation><tp:nomenclature-citation><tp:taxon-name><tp:taxon-name-part taxon-name-part-type="genus" reg="Helix">Helix</tp:taxon-name-part> (<tp:taxon-name-part taxon-name-part-type="subgenus" reg="Chloritis">Chloritis</tp:taxon-name-part>) <tp:taxon-name-part taxon-name-part-type="species" reg="balansai">balansai</tp:taxon-name-part></tp:taxon-name><comment> var. <italic><tp:taxon-name><tp:taxon-name-part taxon-name-part-type="genus" reg="Helix"/><tp:taxon-name-part taxon-name-part-type="variety" reg="cincta">cincta</tp:taxon-name-part></tp:taxon-name></italic>: Dautzenberg and Fischer: 1905: 90, pl. 3, figs 5–9.</comment></tp:nomenclature-citation><tp:nomenclature-citation><tp:taxon-name><tp:taxon-name-part taxon-name-part-type="genus" reg="Chloritis">Chloritis</tp:taxon-name-part> (<tp:taxon-name-part taxon-name-part-type="subgenus" reg="Trichochloritis">Trichochloritis</tp:taxon-name-part>) <tp:taxon-name-part taxon-name-part-type="species" reg="balansai">balansai</tp:taxon-name-part></tp:taxon-name><comment>: <xref ref-type="bibr" rid="B21">Gude 1906</xref>: 116.</comment></tp:nomenclature-citation><tp:nomenclature-citation><tp:taxon-name><tp:taxon-name-part taxon-name-part-type="genus" reg="Chloritis">Chloritis</tp:taxon-name-part> (<tp:taxon-name-part taxon-name-part-type="subgenus" reg="Trichochloritis">Trichochloritis</tp:taxon-name-part>) <tp:taxon-name-part taxon-name-part-type="species" reg="balansai">balansai</tp:taxon-name-part></tp:taxon-name><comment> var. <italic><tp:taxon-name><tp:taxon-name-part taxon-name-part-type="genus" reg="Helix"/><tp:taxon-name-part taxon-name-part-type="variety" reg="cincta">cincta</tp:taxon-name-part></tp:taxon-name></italic>: <xref ref-type="bibr" rid="B21">Gude 1906</xref>: 116.</comment></tp:nomenclature-citation><tp:nomenclature-citation><tp:taxon-name><tp:taxon-name-part taxon-name-part-type="genus" reg="Chloritis">Chloritis</tp:taxon-name-part> <tp:taxon-name-part taxon-name-part-type="species" reg="balansai">balansai</tp:taxon-name-part></tp:taxon-name><comment>: <xref ref-type="bibr" rid="B49">Richardson 1985</xref>: 86.</comment></tp:nomenclature-citation><tp:nomenclature-citation><tp:taxon-name><tp:taxon-name-part taxon-name-part-type="genus" reg="Trachia">Trachia</tp:taxon-name-part> <tp:taxon-name-part taxon-name-part-type="species" reg="balansai">balansai</tp:taxon-name-part></tp:taxon-name><comment>: <xref ref-type="bibr" rid="B52">Schileyko 2011</xref>: 45.</comment></tp:nomenclature-citation></tp:nomenclature-citation-list></tp:nomenclature><tp:treatment-sec sec-type="Type locality"><title>Type locality.</title><p>Not stated (Tonkin – from title) (<italic><tp:taxon-name><tp:taxon-name-part taxon-name-part-type="genus" reg="Helix">H.</tp:taxon-name-part> <tp:taxon-name-part taxon-name-part-type="species" reg="balansai">balansai</tp:taxon-name-part></tp:taxon-name></italic>); Ile Krieu, Archipel des Faï-Tsi-Long, Tonkin [Krieu Island, Ha Long Provincial, Quang Ninh Province, Vietnam] (<italic><tp:taxon-name><tp:taxon-name-part taxon-name-part-type="genus" reg="Helix">H.</tp:taxon-name-part> <tp:taxon-name-part taxon-name-part-type="species" reg="balansai">balansai</tp:taxon-name-part></tp:taxon-name></italic> var. <italic><tp:taxon-name><tp:taxon-name-part taxon-name-part-type="genus" reg="Helix"/><tp:taxon-name-part taxon-name-part-type="variety" reg="cincta">cincta</tp:taxon-name-part></tp:taxon-name></italic>).</p><fig id="F6" position="float" orientation="portrait"><object-id xmlns:xlink="http://www.w3.org/1999/xlink" content-type="doi" xlink:type="simple">10.3897/zookeys.1280.185160.figure6</object-id><object-id xmlns:xlink="http://www.w3.org/1999/xlink" content-type="arpha" xlink:type="simple">513A85E7-C916-58A2-B76E-4400E0412632</object-id><label>Figure 6.</label><caption><p>Shells of <italic><tp:taxon-name><tp:taxon-name-part taxon-name-part-type="genus" reg="Ducanhia">Ducanhia</tp:taxon-name-part> <tp:taxon-name-part taxon-name-part-type="species" reg="balansai">balansai</tp:taxon-name-part></tp:taxon-name></italic> (Morlet, 1886). <bold>A–D</bold>. Syntype of <italic><tp:taxon-name><tp:taxon-name-part taxon-name-part-type="genus" reg="Helix">Helix</tp:taxon-name-part> <tp:taxon-name-part taxon-name-part-type="species" reg="balansai">balansai</tp:taxon-name-part></tp:taxon-name></italic> (<named-content xmlns:xlink="http://www.w3.org/1999/xlink" content-type="dwc:institutional_code" xlink:title="MNHN - Museum national d'Histoire naturelle" xlink:href="https://scientific-collections.gbif.org/institution/6a6ac6c5-1b8a-48db-91a2-f8661274ff80" xlink:type="simple">MNHN</named-content>-IM-2000-2078); <bold>E–H</bold>. Syntype of <italic><tp:taxon-name><tp:taxon-name-part taxon-name-part-type="genus" reg="Helix">Helix</tp:taxon-name-part> <tp:taxon-name-part taxon-name-part-type="species" reg="balansai">balansai</tp:taxon-name-part></tp:taxon-name></italic> var. <italic><tp:taxon-name><tp:taxon-name-part taxon-name-part-type="genus" reg="Helix"/><tp:taxon-name-part taxon-name-part-type="variety" reg="cincta">cincta</tp:taxon-name-part></tp:taxon-name></italic> (<named-content xmlns:xlink="http://www.w3.org/1999/xlink" content-type="dwc:institutional_code" xlink:title="MNHN - Museum national d'Histoire naturelle" xlink:href="https://scientific-collections.gbif.org/institution/6a6ac6c5-1b8a-48db-91a2-f8661274ff80" xlink:type="simple">MNHN</named-content>-IM-2000-2077, spec. 1); <bold>I–L</bold>. Syntype of <italic><tp:taxon-name><tp:taxon-name-part taxon-name-part-type="genus" reg="Helix">Helix</tp:taxon-name-part> <tp:taxon-name-part taxon-name-part-type="species" reg="balansai">balansai</tp:taxon-name-part></tp:taxon-name></italic> var. <italic><tp:taxon-name><tp:taxon-name-part taxon-name-part-type="genus" reg="Helix"/><tp:taxon-name-part taxon-name-part-type="variety" reg="cincta">cincta</tp:taxon-name-part></tp:taxon-name></italic> (<named-content xmlns:xlink="http://www.w3.org/1999/xlink" content-type="dwc:institutional_code" xlink:title="MNHN - Museum national d'Histoire naturelle" xlink:href="https://scientific-collections.gbif.org/institution/6a6ac6c5-1b8a-48db-91a2-f8661274ff80" xlink:type="simple">MNHN</named-content>-IM-2000-2077, spec. 2).</p></caption><graphic xmlns:xlink="http://www.w3.org/1999/xlink" xlink:href="zookeys-1280-365_article-185160__-g006.jpg" id="oo_1660796.jpg" position="float" orientation="portrait" xlink:type="simple"><uri content-type="original_file" xlink:type="simple">https://binary.pensoft.net/fig/1660796</uri></graphic></fig><fig id="F7" position="float" orientation="portrait"><object-id xmlns:xlink="http://www.w3.org/1999/xlink" content-type="doi" xlink:type="simple">10.3897/zookeys.1280.185160.figure7</object-id><object-id xmlns:xlink="http://www.w3.org/1999/xlink" content-type="arpha" xlink:type="simple">14A29675-D543-597C-99F0-9A9803982CF5</object-id><label>Figure 7.</label><caption><p>Anatomically examined specimen of <italic><tp:taxon-name><tp:taxon-name-part taxon-name-part-type="genus" reg="Ducanhia">Ducanhia</tp:taxon-name-part> <tp:taxon-name-part taxon-name-part-type="species" reg="balansai">balansai</tp:taxon-name-part></tp:taxon-name></italic> (Morlet, 1886). For the positions of the sculpture photos see <xref ref-type="bibr" rid="B42">Páll-Gergely et al. (2023</xref>: fig. 1). <bold>A</bold>. Apertural view; <bold>B</bold>. Lateral view; <bold>C</bold>. Dorsal view; <bold>D</bold>. Ventral view; <bold>E</bold>. Dorsal side, last and penultimate whorls; <bold>F</bold>. Parietal callus area; <bold>G</bold>. Ventral side of the last whorl just behind the peristome; <bold>H</bold>. Protoconch and first teleoconch whorls.</p></caption><graphic xmlns:xlink="http://www.w3.org/1999/xlink" xlink:href="zookeys-1280-365_article-185160__-g007.jpg" id="oo_1660797.jpg" position="float" orientation="portrait" xlink:type="simple"><uri content-type="original_file" xlink:type="simple">https://binary.pensoft.net/fig/1660797</uri></graphic></fig><fig id="F8" position="float" orientation="portrait"><object-id xmlns:xlink="http://www.w3.org/1999/xlink" content-type="doi" xlink:type="simple">10.3897/zookeys.1280.185160.figure8</object-id><object-id xmlns:xlink="http://www.w3.org/1999/xlink" content-type="arpha" xlink:type="simple">F7B66F83-ABE3-5EA0-8AAB-17F5F99B2CD1</object-id><label>Figure 8.</label><caption><p>Genitalia of <italic><tp:taxon-name><tp:taxon-name-part taxon-name-part-type="genus" reg="Ducanhia">Ducanhia</tp:taxon-name-part> <tp:taxon-name-part taxon-name-part-type="species" reg="balansai">balansai</tp:taxon-name-part></tp:taxon-name></italic> (Morlet, 1886). Abbreviations: a: atrium; am – additional muscle; bc: bursa copulatrix; e: epiphallus; f: flagellum; p: penis; rm: retractor muscle; v: vagina; vd: vas deferens.</p></caption><graphic xmlns:xlink="http://www.w3.org/1999/xlink" xlink:href="zookeys-1280-365_article-185160__-g008.jpg" id="oo_1660798.jpg" position="float" orientation="portrait" xlink:type="simple"><uri content-type="original_file" xlink:type="simple">https://binary.pensoft.net/fig/1660798</uri></graphic></fig><fig id="F9" position="float" orientation="portrait"><object-id xmlns:xlink="http://www.w3.org/1999/xlink" content-type="doi" xlink:type="simple">10.3897/zookeys.1280.185160.figure9</object-id><object-id xmlns:xlink="http://www.w3.org/1999/xlink" content-type="arpha" xlink:type="simple">B3238EA2-DDE2-577B-B236-E45D8B87A191</object-id><label>Figure 9.</label><caption><p>Inner structure of the genital organs of <italic><tp:taxon-name><tp:taxon-name-part taxon-name-part-type="genus" reg="Ducanhia">Ducanhia</tp:taxon-name-part> <tp:taxon-name-part taxon-name-part-type="species" reg="balansai">balansai</tp:taxon-name-part></tp:taxon-name></italic> (Morlet, 1886). <bold>A</bold>. Entire genitalia from vagina to flagellum; <bold>B</bold>. Penial verge; <bold>C</bold>. Flagellum. Abbreviations: a: atrium; bc: bursa copulatrix; e: epiphallus; f: flagellum; o: opening of the elevated fold inside the flagellum; p: penis; pv: penial verge; rm: retractor muscle; v: vagina.</p></caption><graphic xmlns:xlink="http://www.w3.org/1999/xlink" xlink:href="zookeys-1280-365_article-185160__-g009.jpg" id="oo_1660799.jpg" position="float" orientation="portrait" xlink:type="simple"><uri content-type="original_file" xlink:type="simple">https://binary.pensoft.net/fig/1660799</uri></graphic></fig></tp:treatment-sec><tp:treatment-sec sec-type="Type material examined"><title>Type material examined.</title><p><bold><italic>Syntypes</italic></bold> •  <named-content xmlns:xlink="http://www.w3.org/1999/xlink" content-type="dwc:institutional_code" xlink:title="MNHN - Museum national d'Histoire naturelle" xlink:href="https://scientific-collections.gbif.org/institution/6a6ac6c5-1b8a-48db-91a2-f8661274ff80" xlink:type="simple">MNHN</named-content>-IM-2000-2078 (1 syntype of <italic><tp:taxon-name><tp:taxon-name-part taxon-name-part-type="genus" reg="Helix">H.</tp:taxon-name-part> <tp:taxon-name-part taxon-name-part-type="species" reg="balansai">balansai</tp:taxon-name-part></tp:taxon-name></italic>); • <named-content xmlns:xlink="http://www.w3.org/1999/xlink" content-type="dwc:institutional_code" xlink:title="MNHN - Museum national d'Histoire naturelle" xlink:href="https://scientific-collections.gbif.org/institution/6a6ac6c5-1b8a-48db-91a2-f8661274ff80" xlink:type="simple">MNHN</named-content>-IM-2000-2077 (2 syntypes <italic><tp:taxon-name><tp:taxon-name-part taxon-name-part-type="genus" reg="Helix">H.</tp:taxon-name-part> <tp:taxon-name-part taxon-name-part-type="species" reg="balansai">balansai</tp:taxon-name-part></tp:taxon-name></italic> var. <italic><tp:taxon-name><tp:taxon-name-part taxon-name-part-type="genus" reg="Helix"/><tp:taxon-name-part taxon-name-part-type="variety" reg="cincta">cincta</tp:taxon-name-part></tp:taxon-name></italic>).</p></tp:treatment-sec><tp:treatment-sec sec-type="Additional material"><title>Additional material.</title><p>• Tonkin, ex Balansa 1887 <named-content xmlns:xlink="http://www.w3.org/1999/xlink" content-type="dwc:institutional_code" xlink:title="MNHN - Museum national d'Histoire naturelle" xlink:href="https://scientific-collections.gbif.org/institution/6a6ac6c5-1b8a-48db-91a2-f8661274ff80" xlink:type="simple">MNHN</named-content>-IM-2013-49807 (1 shell); • Tonkin, coll. Blaise <named-content xmlns:xlink="http://www.w3.org/1999/xlink" content-type="dwc:institutional_code" xlink:title="MNHN - Museum national d'Histoire naturelle" xlink:href="https://scientific-collections.gbif.org/institution/6a6ac6c5-1b8a-48db-91a2-f8661274ff80" xlink:type="simple">MNHN</named-content>-IM-2013-49808 (9 shells); • Tonkin, Ile Krieu, coll. Blaise, <named-content xmlns:xlink="http://www.w3.org/1999/xlink" content-type="dwc:institutional_code" xlink:title="MNHN - Museum national d'Histoire naturelle" xlink:href="https://scientific-collections.gbif.org/institution/6a6ac6c5-1b8a-48db-91a2-f8661274ff80" xlink:type="simple">MNHN</named-content>-IM-2013-49809 (5 adult + 1 juvenile shells); • Tonkin, Ile Krieu, archipel des Fai-Tsi-Long, coll. Blaise, <named-content xmlns:xlink="http://www.w3.org/1999/xlink" content-type="dwc:institutional_code" xlink:title="MNHN - Museum national d'Histoire naturelle" xlink:href="https://scientific-collections.gbif.org/institution/6a6ac6c5-1b8a-48db-91a2-f8661274ff80" xlink:type="simple">MNHN</named-content>-IM-2013-49811 (s juvenile shells); • Tonkin, coll. Jousseaume <named-content xmlns:xlink="http://www.w3.org/1999/xlink" content-type="dwc:institutional_code" xlink:title="MNHN - Museum national d'Histoire naturelle" xlink:href="https://scientific-collections.gbif.org/institution/6a6ac6c5-1b8a-48db-91a2-f8661274ff80" xlink:type="simple">MNHN</named-content>-IM-2013-49810 (2 shells); • Tonkin, leg. Abbé Vathelet, <named-content xmlns:xlink="http://www.w3.org/1999/xlink" content-type="dwc:institutional_code" xlink:title="MNHN - Museum national d'Histoire naturelle" xlink:href="https://scientific-collections.gbif.org/institution/6a6ac6c5-1b8a-48db-91a2-f8661274ff80" xlink:type="simple">MNHN</named-content>-IM-2013-49812 (6 shells); • Baie d’Along, leg. Abbé Vathelet 1887, <named-content xmlns:xlink="http://www.w3.org/1999/xlink" content-type="dwc:institutional_code" xlink:title="MNHN - Museum national d'Histoire naturelle" xlink:href="https://scientific-collections.gbif.org/institution/6a6ac6c5-1b8a-48db-91a2-f8661274ff80" xlink:type="simple">MNHN</named-content>-IM-2013-49813 (3 shells); • Vietnam, Quang Ninh Prov., Halong Bay Area, unnamed island 1.8 km W of S point Cong Tai Isl., steep limestone slope bordering beach, dense vegetation, handpicked + soil sample, <named-content xmlns:xlink="http://www.w3.org/1999/xlink" content-type="dwc:verbatimCoordinates" xlink:type="simple">20°52.29N, 107°18.15E</named-content>, J.J. Vermeulen &amp; A.J. Whitten leg., 3 Oct. 1998, ex coll. Vermeulen 6455, <named-content xmlns:xlink="http://www.w3.org/1999/xlink" content-type="dwc:institutional_code" xlink:title="Natural History Museum, London" xlink:href="https://scientific-collections.gbif.org/institution/1d808a7c-1f9e-4379-9616-edb749ecf10e" xlink:type="simple">NHMUK</named-content> 19991421 (2 complete + 1 damaged shells) “<italic><tp:taxon-name><tp:taxon-name-part taxon-name-part-type="genus" reg="Chloritis">Chloritis</tp:taxon-name-part> <tp:taxon-name-part taxon-name-part-type="species" reg="balansai">balansai</tp:taxon-name-part> <tp:taxon-name-part taxon-name-part-type="subspecies" reg="cincta">cincta</tp:taxon-name-part></tp:taxon-name></italic>”; • Vietnam, Cat Ba Island, Cat Ba N.P., Hai Phong City, near pass in front of May Bau, <named-content xmlns:xlink="http://www.w3.org/1999/xlink" content-type="dwc:verbatimCoordinates" xlink:type="simple">20.7969°N, 107.0070°E</named-content>, ca 97 m, leg Otani, J.U., 22.11.2007, IEBR_LS_Ducanhia001H.</p></tp:treatment-sec><tp:treatment-sec sec-type="Diagnosis"><title>Diagnosis.</title><p>Shell large, thin, bright yellow, almost flat, with a subsutural furrow; hairs cover the complete shell, umbilicus partly to almost completely covered by hair scars or bristles.</p></tp:treatment-sec><tp:treatment-sec sec-type="Description"><title>Description.</title><p>The shell is large, thin, depressed, with only a slightly elevated spire and somewhat domed apical part. The body whorl is somewhat expanded with a clearly marked subsutural furrow visible on the whole last whorl. The shell colour is pale greyish to yellow, a red spiral band may run above the furrow. The protoconch consists of 1.75–~2 whorls, completely covered by dense pattern of hair scars. The teleoconch also beats hairs (in fresh shells) or hair scars (weathered shells). The 4.25–4.75 whorls are separated by a rather shallow suture. The hairs are short and tend to be permanent. The aperture is semilunar, the reflected peristome reinforced by a thick white or even reddish lip. The parietal region is with an inconspicuous additional layer which is not necessarily paler than the rest of the shell, but glossy. The umbilicus is slightly funnel-shaped and partly to almost completely concealed by the reflection of the columella.</p></tp:treatment-sec><tp:treatment-sec sec-type="Measurements"><title>Measurements.</title><p>D = 23.2–24.5 mm, H = 13.0–13.6 mm (<italic>n</italic> = 2: <named-content xmlns:xlink="http://www.w3.org/1999/xlink" content-type="dwc:institutional_code" xlink:title="MNHN - Museum national d'Histoire naturelle" xlink:href="https://scientific-collections.gbif.org/institution/6a6ac6c5-1b8a-48db-91a2-f8661274ff80" xlink:type="simple">MNHN</named-content>-IM-2013-49808).</p></tp:treatment-sec><tp:treatment-sec sec-type="Description of the genital organs"><title>Description of the genital organs.</title><p>The right ommatophoral retractor crosses the penis and the vagina. The atrium is very short. The penis is relatively long, consists of a spindle-shaped distal and a thickened, globular proximal portion. The inner wall of the distal part has irregular longitudinal, thick folds; the thickest longitudinal fold bears some transversal wrinkles. The proximal penial portion internally has a strongly thickened sphincter-like structure with one side being convex, and the other concave. These two sides fit exactly to each other. Just above of this muscular sphincter-like part there is a small, papilla-like penial verge having central opening. The long epiphallus consists of a thicker distal, and a slender proximal portion. The boundary between these two parts is transitional, not abrupt. The thicker part internally with four longitudinal, slightly serrate folds. The thinner portion of the epiphallus internally with small rhomboid papillae. The retractor muscle attaches on the diaphragm and inserts near the distal end of the epiphallus. There is an additional, weaker muscle, which is divided into several branches inserting on the proximal part of the penis and the distal part of the epiphallus. The flagellum is very short, with a curved tip. The flagellum is internally with broad, low, ribbed longitudinal folds, and an elevated, slender longitudinal fold starting from the point where vas deferens originates. The vas-deferens is overall slender. The vagina is approximately as long as the penis, its distal end is the thinnest and it gradually tapers towards the spermoviduct. The distal part of the vagina (i.e., closer to the atrium) internally bears strongly serrated longitudinal folds. In proximal direction (i.e., towards the spermoviduct) these folds become less serrated and weaker. At the proximal end of the vagina there are free, elevated lobes internally. The bursa copulatrix is conspicuously short, thick, and with a rather pointed end. An amorphous spermatophore was found inside the bursa.</p></tp:treatment-sec><tp:treatment-sec sec-type="Remarks"><title>Remarks.</title><p><xref ref-type="bibr" rid="B23">Inkhavilay et al. (2019</xref>: fig. 48D) reported this species from Laos. However, the shell they figured has a wider umbilicus, and lacks the subsutural furrow characteristic for typical <italic><tp:taxon-name><tp:taxon-name-part taxon-name-part-type="genus" reg="Helix">Helix</tp:taxon-name-part> <tp:taxon-name-part taxon-name-part-type="species" reg="balansai">balansai</tp:taxon-name-part></tp:taxon-name></italic> shells. Moreover, that shell had multiple reddish bands on the body whorl, suggesting that it may belong to <italic><tp:taxon-name><tp:taxon-name-part taxon-name-part-type="genus" reg="Burmochloritis">Burmochloritis</tp:taxon-name-part></tp:taxon-name></italic> (see <xref ref-type="bibr" rid="B42">Páll-Gergely et al. 2023</xref>) instead of conspecific with <italic><tp:taxon-name><tp:taxon-name-part taxon-name-part-type="genus" reg="Helix">H.</tp:taxon-name-part> <tp:taxon-name-part taxon-name-part-type="species" reg="balansai">balansai</tp:taxon-name-part></tp:taxon-name></italic>.</p><p>The red spiral may be present or absent even in the same populations, so it does not justify a separation of a subspecies. The degree of coverage of the umbilicus varies from only a very small proportion concealed to almost completely reflected.</p></tp:treatment-sec><ref-list><ref id="B42"><mixed-citation xmlns:xlink="http://www.w3.org/1999/xlink" xlink:type="simple">Páll-Gergely B, Gojšina V, Neubert E (2023) Revision of <italic><tp:taxon-name><tp:taxon-name-part taxon-name-part-type="genus">Burmochloritis</tp:taxon-name-part></tp:taxon-name></italic> Godwin-Austen, 1920 in Southeast Asia (<tp:taxon-name><tp:taxon-name-part taxon-name-part-type="class">Gastropoda</tp:taxon-name-part></tp:taxon-name>: <tp:taxon-name><tp:taxon-name-part taxon-name-part-type="order">Stylommatophora</tp:taxon-name-part></tp:taxon-name>: <tp:taxon-name><tp:taxon-name-part taxon-name-part-type="family">Camaenidae</tp:taxon-name-part></tp:taxon-name>). Archiv für Molluskenkunde 152(2): 183–216. <ext-link xlink:href="10.1127/arch.moll/152/183-216" ext-link-type="doi" xlink:type="simple">https://doi.org/10.1127/arch.moll/152/183-216</ext-link></mixed-citation></ref><ref id="B30"><mixed-citation xmlns:xlink="http://www.w3.org/1999/xlink" xlink:type="simple">Morlet L (1887) Liste des coquilles recueillies, au Tonkin par M. Jourdy, chef ďescadron ďartillerie, et description ďespèces nouvelles. Journal de Conchyliologie 34(1886): 257–295. <ext-link xlink:href="https://archive.org/details/biostor-249336" ext-link-type="uri" xlink:type="simple">https://archive.org/details/biostor-249336</ext-link></mixed-citation></ref><ref id="B15"><mixed-citation xmlns:xlink="http://www.w3.org/1999/xlink" xlink:type="simple">Dautzenberg P, d’Hamonville L (1887) Description d’espèces nouvelles du Tonkin et observations sur quelques autres mollusques de la même région. Journal de Conchyliologie 35(3): 213–225. <ext-link xlink:href="https://www.molluscabase.org/aphia.php?p=sourcedetails&amp;id=162871" ext-link-type="uri" xlink:type="simple">https://www.molluscabase.org/aphia.php?p=sourcedetails&amp;id=162871</ext-link></mixed-citation></ref><ref id="B17"><mixed-citation xmlns:xlink="http://www.w3.org/1999/xlink" xlink:type="simple">Fischer P (1891) Catalogue et distribution géographique des Mollusques terrestres, fluviatilies &amp; marins d’une partie de l’Indo-Chine (Siam, Laos, Cambodge, Cochinchine, Annam, Tonkin). Dejussieu père et fils, Autun, 186 pp. <ext-link xlink:href="10.5962/bhl.title.14809" ext-link-type="doi" xlink:type="simple">https://doi.org/10.5962/bhl.title.14809</ext-link></mixed-citation></ref><ref id="B21"><mixed-citation xmlns:xlink="http://www.w3.org/1999/xlink" xlink:type="simple">Gude GK (1906) Further remarks on the genus <italic><tp:taxon-name><tp:taxon-name-part taxon-name-part-type="genus">Chloritis</tp:taxon-name-part></tp:taxon-name></italic>, with descriptions of eleven new species. Proceedings of the Malacological Society of London 7(2): 105–118. <ext-link xlink:href="10.1093/oxfordjournals.mollus.a066138" ext-link-type="doi" xlink:type="simple">https://doi.org/10.1093/oxfordjournals.mollus.a066138</ext-link></mixed-citation></ref><ref id="B49"><mixed-citation xmlns:xlink="http://www.w3.org/1999/xlink" xlink:type="simple">Richardson L (1985) <tp:taxon-name><tp:taxon-name-part taxon-name-part-type="family">Camaenidae</tp:taxon-name-part></tp:taxon-name>: Catalog of species. Tryonia, Miscellaneous Publications of the Department of Malacology of the Academy of Natural Sciences of Philadelphia 12: 1–479.</mixed-citation></ref><ref id="B52"><mixed-citation xmlns:xlink="http://www.w3.org/1999/xlink" xlink:type="simple">Schileyko AA (2011) Check-list of land pulmonate molluscs of Vietnam (<tp:taxon-name><tp:taxon-name-part taxon-name-part-type="class">Gastropoda</tp:taxon-name-part></tp:taxon-name>: <tp:taxon-name><tp:taxon-name-part taxon-name-part-type="order">Stylommatophora</tp:taxon-name-part></tp:taxon-name>). Ruthenica 21(1): 1–68. <ext-link xlink:href="https://ruthenica.net/sites/default/files/2020-02/vol21_1-68_Schileyko.pdf" ext-link-type="uri" xlink:type="simple">https://ruthenica.net/sites/default/files/2020-02/vol21_1-68_Schileyko.pdf</ext-link></mixed-citation></ref><ref id="B23"><mixed-citation xmlns:xlink="http://www.w3.org/1999/xlink" xlink:type="simple">Inkhavilay K, Sutcharit C, Bantaowong U, Chanabun R, Siriwut W, Srisonchai R, Pholyotha A, Jirapatrasilp P, Panha S (2019) Annotated checklist of the terrestrial molluscs from Laos (<tp:taxon-name><tp:taxon-name-part taxon-name-part-type="phylum">Mollusca</tp:taxon-name-part></tp:taxon-name>, <tp:taxon-name><tp:taxon-name-part taxon-name-part-type="class">Gastropoda</tp:taxon-name-part></tp:taxon-name>). ZooKeys. 834: 1–166. <ext-link xlink:href="10.3897/zookeys.834.28800" ext-link-type="doi" xlink:type="simple">https://doi.org/10.3897/zookeys.834.28800</ext-link></mixed-citation></ref></ref-list></tp:taxon-treatment>
