# Supplementary material for: New taxa of Camaenidae from northern Vietnam (Gastropoda, Stylommatophora)
Source: Zookeys. 2026 May 29;1280:365–92. doi: 10.3897/zookeys.1280.185160 (PMC13241919; doi:10.3897/zookeys.1280.185160)
Supplement: XML Treatment for Vinatachea (?) porcellana [file zookeys.1280.185160-treatment7.xml]

<!DOCTYPE tp:taxon-treatment
  PUBLIC "-//TaxonX//DTD Taxonomic Treatment Publishing DTD v0 20100105//EN" "tax-treatment-NSO.dtd">
<tp:taxon-treatment xmlns:tp="http://www.plazi.org/taxpub"><tp:treatment-meta><kwd-group><label>Taxon classification</label><kwd>
                <named-content content-type="kingdom">
                  <named-content content-type="taxon-name">
                    <named-content content-type="kingdom">Animalia</named-content>
                  </named-content>
                </named-content>
              </kwd><kwd>
                <named-content content-type="order">Stylommatophora</named-content>
              </kwd><kwd>
                <named-content content-type="family">Camaenidae</named-content>
              </kwd></kwd-group><mixed-citation publication-type="journal"><person-group><name><surname>Páll-Gergely</surname><given-names>Barna</given-names></name><name><surname>Gojšina</surname><given-names>Vukašin</given-names></name><name><surname>Dedov</surname><given-names>Ivailo</given-names></name></person-group><article-title>New taxa of <tp:taxon-name><tp:taxon-name-part taxon-name-part-type="family" reg="Camaenidae">Camaenidae</tp:taxon-name-part></tp:taxon-name> from northern Vietnam (<tp:taxon-name><tp:taxon-name-part taxon-name-part-type="class" reg="Gastropoda">Gastropoda</tp:taxon-name-part></tp:taxon-name>, <tp:taxon-name><tp:taxon-name-part taxon-name-part-type="order" reg="Stylommatophora">Stylommatophora</tp:taxon-name-part></tp:taxon-name>)</article-title><source>Zookeys</source><day>29</day><month>05</month><year>2026</year><volume>1280</volume><fpage>365</fpage><lpage>392</lpage><pub-id pub-id-type="doi">10.3897/zookeys.1280.185160</pub-id></mixed-citation></tp:treatment-meta><tp:nomenclature><tp:taxon-name><object-id xmlns:xlink="http://www.w3.org/1999/xlink" content-type="arpha" xlink:type="simple">FA909BD6-E6A3-59E8-A13C-F69CD632F1E5</object-id>
                    		<tp:taxon-name-part taxon-name-part-type="genus" reg="Vinatachea">Vinatachea</tp:taxon-name-part>
                    	<tp:taxon-name-part taxon-name-part-type="infraspecific-rank">(?)</tp:taxon-name-part>
                    		<tp:taxon-name-part taxon-name-part-type="species">porcellana</tp:taxon-name-part><object-id xmlns:xlink="http://www.w3.org/1999/xlink" content-type="zoobank" xlink:type="simple">https://zoobank.org/4C451B41-8AFF-48E4-A6FE-BB4B96D8FAF0</object-id>
                    	</tp:taxon-name><tp:taxon-authority> Páll-Gergely</tp:taxon-authority><tp:taxon-status xmlns:xlink="http://www.w3.org/1999/xlink" xlink:type="simple">sp. nov.</tp:taxon-status><xref ref-type="fig" rid="F10">Figs 10</xref><xref ref-type="fig" rid="F11">, 11</xref><xref ref-type="fig" rid="F12">, 12</xref><xref ref-type="fig" rid="F13">, 13</xref></tp:nomenclature><tp:treatment-sec sec-type="Type material"><title>Type material.</title><p><bold><italic>Holotype</italic></bold> •  <bold>Vietnam</bold>, Nghe An Province, Con Cuong District, Anh Son District, Hoi Son commune, Pu Huong Nature Reserve, <named-content xmlns:xlink="http://www.w3.org/1999/xlink" content-type="dwc:verbatimCoordinates" xlink:type="simple">18.951979°N, 105.043838°E</named-content>, ca 28 m, J. U. Otani leg., 10 May 2008 (empty shell and body in ethanol), IEBR_LS_Ngheania001H.</p><fig id="F10" position="float" orientation="portrait"><object-id xmlns:xlink="http://www.w3.org/1999/xlink" content-type="doi" xlink:type="simple">10.3897/zookeys.1280.185160.figure10</object-id><object-id xmlns:xlink="http://www.w3.org/1999/xlink" content-type="arpha" xlink:type="simple">15D26119-E8D6-5FBC-AC9E-CBD5F5B53E0E</object-id><label>Figure 10.</label><caption><p>Holotype of <italic><tp:taxon-name><tp:taxon-name-part taxon-name-part-type="genus" reg="Vinatachea">Vinatachea</tp:taxon-name-part> <tp:taxon-name-part taxon-name-part-type="species" reg="porcellana">porcellana</tp:taxon-name-part></tp:taxon-name></italic> sp. nov. For the positions of the sculpture photos see <xref ref-type="bibr" rid="B42">Páll-Gergely et al. (2023</xref>: fig. 1). <bold>A</bold>. Apertural view; <bold>B</bold>. Lateral view; <bold>C</bold>. Dorsal view; <bold>D</bold>. Ventral view; <bold>E</bold>. Dorsal side, last whorl; <bold>F</bold>. Parietal callus area; <bold>G</bold>. Ventral side of the last whorl just behind the peristome; <bold>H</bold>. Protoconch and first teleoconch whorls.</p></caption><graphic xmlns:xlink="http://www.w3.org/1999/xlink" xlink:href="zookeys-1280-365_article-185160__-g010.jpg" id="oo_1660800.jpg" position="float" orientation="portrait" xlink:type="simple"><uri content-type="original_file" xlink:type="simple">https://binary.pensoft.net/fig/1660800</uri></graphic></fig><fig id="F11" position="float" orientation="portrait"><object-id xmlns:xlink="http://www.w3.org/1999/xlink" content-type="doi" xlink:type="simple">10.3897/zookeys.1280.185160.figure11</object-id><object-id xmlns:xlink="http://www.w3.org/1999/xlink" content-type="arpha" xlink:type="simple">81064DDF-EA54-5440-A4C2-C036CB2E91FF</object-id><label>Figure 11.</label><caption><p>Living holotype of <italic><tp:taxon-name><tp:taxon-name-part taxon-name-part-type="genus" reg="Vinatachea">Vinatachea</tp:taxon-name-part> <tp:taxon-name-part taxon-name-part-type="species" reg="porcellana">porcellana</tp:taxon-name-part></tp:taxon-name></italic> sp. nov. Photo: J. U. Otani.</p></caption><graphic xmlns:xlink="http://www.w3.org/1999/xlink" xlink:href="zookeys-1280-365_article-185160__-g011.jpg" id="oo_1660801.jpg" position="float" orientation="portrait" xlink:type="simple"><uri content-type="original_file" xlink:type="simple">https://binary.pensoft.net/fig/1660801</uri></graphic></fig><fig id="F12" position="float" orientation="portrait"><object-id xmlns:xlink="http://www.w3.org/1999/xlink" content-type="doi" xlink:type="simple">10.3897/zookeys.1280.185160.figure12</object-id><object-id xmlns:xlink="http://www.w3.org/1999/xlink" content-type="arpha" xlink:type="simple">D3385576-C6B9-5956-A2C5-1345549ADE0F</object-id><label>Figure 12.</label><caption><p>Reproductive anatomy of <italic><tp:taxon-name><tp:taxon-name-part taxon-name-part-type="genus" reg="Vinatachea">Vinatachea</tp:taxon-name-part> <tp:taxon-name-part taxon-name-part-type="species" reg="porcellana">porcellana</tp:taxon-name-part></tp:taxon-name></italic> sp. nov. (holotype). Abbreviations: a: atrium; ag: albumen gland; bc: bursa copulatrix; d – duct (probably epiphallus + vas deferens); hd: hermaphrodite duct; p: penis; rm: retractor muscle; so: spermoviduct; v: vagina.</p></caption><graphic xmlns:xlink="http://www.w3.org/1999/xlink" xlink:href="zookeys-1280-365_article-185160__-g012.jpg" id="oo_1660802.jpg" position="float" orientation="portrait" xlink:type="simple"><uri content-type="original_file" xlink:type="simple">https://binary.pensoft.net/fig/1660802</uri></graphic></fig><fig id="F13" position="float" orientation="portrait"><object-id xmlns:xlink="http://www.w3.org/1999/xlink" content-type="doi" xlink:type="simple">10.3897/zookeys.1280.185160.figure13</object-id><object-id xmlns:xlink="http://www.w3.org/1999/xlink" content-type="arpha" xlink:type="simple">BCA1E9A8-CFFB-5BA7-B9E1-223109E96573</object-id><label>Figure 13.</label><caption><p>Inner structure of the reproductive anatomy of <italic><tp:taxon-name><tp:taxon-name-part taxon-name-part-type="genus" reg="Vinatachea">Vinatachea</tp:taxon-name-part> <tp:taxon-name-part taxon-name-part-type="species" reg="porcellana">porcellana</tp:taxon-name-part></tp:taxon-name></italic> sp. nov. (holotype). <bold>A</bold>. Penis; <bold>B</bold>. Vagina; <bold>C</bold>. End of vas deferens.</p></caption><graphic xmlns:xlink="http://www.w3.org/1999/xlink" xlink:href="zookeys-1280-365_article-185160__-g013.jpg" id="oo_1660803.jpg" position="float" orientation="portrait" xlink:type="simple"><uri content-type="original_file" xlink:type="simple">https://binary.pensoft.net/fig/1660803</uri></graphic></fig></tp:treatment-sec><tp:treatment-sec sec-type="Description"><title>Description.</title><p><bold><italic>Shell</italic></bold>. The shell is large, thick walled, overall glossy, nearly smooth. The shell shape is helicoid, with a blunt keel on the periphery. The shell colour is complex. The basic colour is ochre, and there is a slender, dark brown belt running just above the keel. Below the brown belt, there is a white belt, which is ~ 2× thicker than the brown one. On the dorsal side, there is a thin, white belt above the suture, and a thin brown belt below the suture. The base colour of the ventral side is slightly paler than that of the dorsal surface. There is a thick (~ 1 mm), dark brown band on the ventral side, with two much more slender brown bands in both directions. The inner side of umbilicus is chocolate brown. The protoconch consists of ~ 1.75 whorls, and is rather glossy, with irregular fine wrinkles and spiral grooves. The sculpture of the teleoconch is dominated by extremely fine spiral grooves and fine growth lines. The entire shell consists of 4.75 whorls separated by a shallow suture. The aperture is semilunar, the parietal side is nearly straight. The peristome is discontinuous, strongly expanded, not reflected, porcelain white in colour, although there are three chocolate brown spiral bands on the ventral side, while the umbilical colour is also visible. The parietal callus is indicated by a transparent, thin calcareous layer, making the surface matte. The umbilicus is narrow, shows all whorls, and is partly covered by the reflected peristome.</p></tp:treatment-sec><tp:treatment-sec sec-type="Measurements"><title>Measurements.</title><p>D = 31.3 mm, H = 20.7 mm (<italic>n</italic> = 1).</p></tp:treatment-sec><tp:treatment-sec sec-type="Description of the genital organs"><title>Description of the genital organs.</title><p>The right ommatophoral retractor crosses the penis and the vagina. The atrium is short and thick. The penis is pear-shaped, consists of a slimmer distal (= closer to the genital opening) and a thickened proximal portion. The latter bears a slight central depression. The internally widened part of penis has numerous elongated, small papillae (some of the filiform), which are arranged in longitudinal folds that are converging towards atrium. The penial verge and the flagellum are absent. A slender duct, probably homologous with the epiphallus, starts from thickened part of penis, just from the base of the long and slender retractor muscle. The duct from the penis to the spermoviduct (probably epiphallus + vas deferens) is long, its distal part is slender, tapers until the middle, when it reaches maximum diameter, and remains thick until reaching the spermoviduct. The vagina is strongly developed, overall thick, attached to body wall with several fibres, with externally identifiable, slightly thinner distal, and slightly thicker proximal portion. The thinner part internally bears finely reticulate sculpture, while the inner wall of the thicker part is ornamented by ~ 10 longitudinal folds. The bursa copulatrix has a very slender, long stalk, originating from the insertion point of vas deferens, and a thickened, oval-rounded bursa. The spermoviduct and the albumen gland are very large.</p></tp:treatment-sec><tp:treatment-sec sec-type="Differential diagnosis"><title>Differential diagnosis.</title><p><italic><tp:taxon-name><tp:taxon-name-part taxon-name-part-type="genus" reg="Vinatachea">Vinatachea</tp:taxon-name-part> <tp:taxon-name-part taxon-name-part-type="species" reg="delsaerdti">delsaerdti</tp:taxon-name-part></tp:taxon-name></italic> (Thach &amp; F. Huber, 2018), comb. nov. is probably the most similar species. However, it has a stronger keel, possesses a single, slender brown belt on its base, and has a much rougher sculpture, most importantly with much more widely-spaced and deeper spiral grooves. The other three species of <italic><tp:taxon-name><tp:taxon-name-part taxon-name-part-type="genus" reg="Vinatachea">Vinatachea</tp:taxon-name-part></tp:taxon-name></italic> (<italic><tp:taxon-name><tp:taxon-name-part taxon-name-part-type="genus" reg="Vinatachea">V.</tp:taxon-name-part> <tp:taxon-name-part taxon-name-part-type="species" reg="anhi">anhi</tp:taxon-name-part></tp:taxon-name></italic> Thach, 2025, <italic><tp:taxon-name><tp:taxon-name-part taxon-name-part-type="genus" reg="Vinatachea">V.</tp:taxon-name-part> <tp:taxon-name-part taxon-name-part-type="species" reg="khoai">khoai</tp:taxon-name-part></tp:taxon-name></italic> Thach, 2026, and <italic><tp:taxon-name><tp:taxon-name-part taxon-name-part-type="genus" reg="Vinatachea">V.</tp:taxon-name-part> <tp:taxon-name-part taxon-name-part-type="species" reg="thienanae">thienanae</tp:taxon-name-part></tp:taxon-name></italic> Thach, 2025) have much more and densely arranged, usually slender spiral bands. <italic><tp:taxon-name><tp:taxon-name-part taxon-name-part-type="genus" reg="Neotrachia">Neotrachia</tp:taxon-name-part> <tp:taxon-name-part taxon-name-part-type="species" reg="duporti">duporti</tp:taxon-name-part></tp:taxon-name></italic> (Bavay &amp; Dautzenberg, 1909) is larger with a blunter keel, and its colouration is also different (yellowish-greenish base with pale brown or reddish spiral lines). <italic><tp:taxon-name><tp:taxon-name-part taxon-name-part-type="genus" reg="Camaena">Camaena</tp:taxon-name-part> <tp:taxon-name-part taxon-name-part-type="species" reg="gabriellae">gabriellae</tp:taxon-name-part></tp:taxon-name></italic> (Dautzenberg &amp; d’Hamonville, 1887) has a rougher surface sculpture, a spirally striated, but also rather glossy protoconch, a rounded body whorl, a mostly unicoloured base and a narrower umbilicus. <italic><tp:taxon-name><tp:taxon-name-part taxon-name-part-type="genus" reg="Camaena">Camaena</tp:taxon-name-part> <tp:taxon-name-part taxon-name-part-type="species" reg="marmorivaga">marmorivaga</tp:taxon-name-part></tp:taxon-name></italic> (Mabille, 1889) is larger, has more elevated spire, blunter keel, and open umbilicus. On the other hand, it also belongs to the new genus because it has a smooth, glossy protoconch. <italic><tp:taxon-name><tp:taxon-name-part taxon-name-part-type="genus" reg="Camaena">Camaena</tp:taxon-name-part> <tp:taxon-name-part taxon-name-part-type="species" reg="choboensis">choboensis</tp:taxon-name-part></tp:taxon-name></italic> (Mabille, 1889) is much larger than the new species, and has different colouration (greenish base with pale brown stripes).</p></tp:treatment-sec><tp:treatment-sec sec-type="Etymology"><title>Etymology.</title><p>The specific epithet porcellana refers to the porcelain-like glossy surface of the shell.</p></tp:treatment-sec><tp:treatment-sec sec-type="Remarks"><title>Remarks.</title><p>Three Peninsular Malaysian endemic species have been classified in the genus <italic><tp:taxon-name><tp:taxon-name-part taxon-name-part-type="genus" reg="Kenyirus">Kenyirus</tp:taxon-name-part></tp:taxon-name></italic> Clements &amp; S. K. Tan, 2012. The reproductive anatomy is not known in any of them. <italic><tp:taxon-name><tp:taxon-name-part taxon-name-part-type="genus" reg="Kenyirus">Kenyirus</tp:taxon-name-part> <tp:taxon-name-part taxon-name-part-type="species" reg="balingensis">balingensis</tp:taxon-name-part></tp:taxon-name></italic> S. K. Tan, S. Y. Chan &amp; Foon, 2017 and <italic><tp:taxon-name><tp:taxon-name-part taxon-name-part-type="genus" reg="Kenyirus">K.</tp:taxon-name-part> <tp:taxon-name-part taxon-name-part-type="species" reg="sheema">sheema</tp:taxon-name-part></tp:taxon-name></italic> Foon, S. K. Tan &amp; Clements, 2015 differ from the type species, <italic><tp:taxon-name><tp:taxon-name-part taxon-name-part-type="genus" reg="Kenyirus">K.</tp:taxon-name-part> <tp:taxon-name-part taxon-name-part-type="species" reg="sodhii">sodhii</tp:taxon-name-part></tp:taxon-name></italic> Clements &amp; S. K. Tan, 2012 considerably, suggesting that they may belong to different genera. <italic><tp:taxon-name><tp:taxon-name-part taxon-name-part-type="genus" reg="Kenyirus">Kenyirus</tp:taxon-name-part> <tp:taxon-name-part taxon-name-part-type="species" reg="sodhii">sodhii</tp:taxon-name-part></tp:taxon-name></italic> is superficially similar to <italic><tp:taxon-name><tp:taxon-name-part taxon-name-part-type="genus" reg="Vinatachea">Vinatachea</tp:taxon-name-part> <tp:taxon-name-part taxon-name-part-type="species" reg="porcellana">porcellana</tp:taxon-name-part></tp:taxon-name></italic>, but it differs in the strongly keeled body whorl, the subtriangular peristome, and the spout-like rostrum. Moreover, according to the original description, the protoconch of <italic><tp:taxon-name><tp:taxon-name-part taxon-name-part-type="genus" reg="Kenyirus">K.</tp:taxon-name-part> <tp:taxon-name-part taxon-name-part-type="species" reg="sodhii">sodhii</tp:taxon-name-part></tp:taxon-name></italic> bears axial striae, while that of <italic><tp:taxon-name><tp:taxon-name-part taxon-name-part-type="genus" reg="Vinatachea">Vinatachea</tp:taxon-name-part> <tp:taxon-name-part taxon-name-part-type="species" reg="porcellana">porcellana</tp:taxon-name-part></tp:taxon-name></italic> has spiral grooves.</p></tp:treatment-sec><ref-list><ref id="B42"><mixed-citation xmlns:xlink="http://www.w3.org/1999/xlink" xlink:type="simple">Páll-Gergely B, Gojšina V, Neubert E (2023) Revision of <italic><tp:taxon-name><tp:taxon-name-part taxon-name-part-type="genus">Burmochloritis</tp:taxon-name-part></tp:taxon-name></italic> Godwin-Austen, 1920 in Southeast Asia (<tp:taxon-name><tp:taxon-name-part taxon-name-part-type="class">Gastropoda</tp:taxon-name-part></tp:taxon-name>: <tp:taxon-name><tp:taxon-name-part taxon-name-part-type="order">Stylommatophora</tp:taxon-name-part></tp:taxon-name>: <tp:taxon-name><tp:taxon-name-part taxon-name-part-type="family">Camaenidae</tp:taxon-name-part></tp:taxon-name>). Archiv für Molluskenkunde 152(2): 183–216. <ext-link xlink:href="10.1127/arch.moll/152/183-216" ext-link-type="doi" xlink:type="simple">https://doi.org/10.1127/arch.moll/152/183-216</ext-link></mixed-citation></ref></ref-list></tp:taxon-treatment>
