# Supplementary material for: New taxa of Camaenidae from northern Vietnam (Gastropoda, Stylommatophora)
Source: Zookeys. 2026 May 29;1280:365–92. doi: 10.3897/zookeys.1280.185160 (PMC13241919; doi:10.3897/zookeys.1280.185160)
Supplement: XML Treatment for Vinatachea delsaerdti [file zookeys.1280.185160-treatment8.xml]

<!DOCTYPE tp:taxon-treatment
  PUBLIC "-//TaxonX//DTD Taxonomic Treatment Publishing DTD v0 20100105//EN" "tax-treatment-NSO.dtd">
<tp:taxon-treatment xmlns:tp="http://www.plazi.org/taxpub"><tp:treatment-meta><kwd-group><label>Taxon classification</label><kwd>
                <named-content content-type="kingdom">
                  <named-content content-type="taxon-name">
                    <named-content content-type="kingdom">Animalia</named-content>
                  </named-content>
                </named-content>
              </kwd><kwd>
                <named-content content-type="order">Stylommatophora</named-content>
              </kwd><kwd>
                <named-content content-type="family">Camaenidae</named-content>
              </kwd></kwd-group><mixed-citation publication-type="journal"><person-group><name><surname>Páll-Gergely</surname><given-names>Barna</given-names></name><name><surname>Gojšina</surname><given-names>Vukašin</given-names></name><name><surname>Dedov</surname><given-names>Ivailo</given-names></name></person-group><article-title>New taxa of <tp:taxon-name><tp:taxon-name-part taxon-name-part-type="family" reg="Camaenidae">Camaenidae</tp:taxon-name-part></tp:taxon-name> from northern Vietnam (<tp:taxon-name><tp:taxon-name-part taxon-name-part-type="class" reg="Gastropoda">Gastropoda</tp:taxon-name-part></tp:taxon-name>, <tp:taxon-name><tp:taxon-name-part taxon-name-part-type="order" reg="Stylommatophora">Stylommatophora</tp:taxon-name-part></tp:taxon-name>)</article-title><source>Zookeys</source><day>29</day><month>05</month><year>2026</year><volume>1280</volume><fpage>365</fpage><lpage>392</lpage><pub-id pub-id-type="doi">10.3897/zookeys.1280.185160</pub-id></mixed-citation></tp:treatment-meta><tp:nomenclature><tp:taxon-name><object-id xmlns:xlink="http://www.w3.org/1999/xlink" content-type="arpha" xlink:type="simple">38565B8C-1613-50AD-BE5F-47287A89B3CE</object-id>
                    		<tp:taxon-name-part taxon-name-part-type="genus" reg="Vinatachea">Vinatachea</tp:taxon-name-part> <tp:taxon-name-part taxon-name-part-type="species" reg="delsaerdti">delsaerdti</tp:taxon-name-part>
                    	</tp:taxon-name><tp:taxon-authority>(Thach &amp; F. Huber, 2018)</tp:taxon-authority><tp:taxon-status xmlns:xlink="http://www.w3.org/1999/xlink" xlink:type="simple">comb. nov.</tp:taxon-status><tp:nomenclature-citation-list><tp:nomenclature-citation><tp:taxon-name><tp:taxon-name-part taxon-name-part-type="genus" reg="Camaena">Camaena</tp:taxon-name-part> <tp:taxon-name-part taxon-name-part-type="species" reg="delsaerdti">delsaerdti</tp:taxon-name-part></tp:taxon-name><comment> Thach &amp; F. Huber, in Thach, 2018: 67–68, figs 889–892.</comment></tp:nomenclature-citation></tp:nomenclature-citation-list></tp:nomenclature><tp:treatment-sec sec-type="Remarks"><title>Remarks.</title><p>This species and its subspecies <italic><tp:taxon-name><tp:taxon-name-part taxon-name-part-type="genus" reg="Camaena">Camaena</tp:taxon-name-part> <tp:taxon-name-part taxon-name-part-type="species" reg="delsaerdti">delsaerdti</tp:taxon-name-part> <tp:taxon-name-part taxon-name-part-type="subspecies" reg="melanica">melanica</tp:taxon-name-part></tp:taxon-name></italic> Thach &amp; F. Huber, 2018 are moved to <italic><tp:taxon-name><tp:taxon-name-part taxon-name-part-type="genus" reg="Vinatachea">Vinatachea</tp:taxon-name-part></tp:taxon-name></italic> due to their similarity with the type species of the genus, <italic><tp:taxon-name><tp:taxon-name-part taxon-name-part-type="genus" reg="Vinatachea">V.</tp:taxon-name-part> <tp:taxon-name-part taxon-name-part-type="species" reg="porcellana">porcellana</tp:taxon-name-part></tp:taxon-name></italic> sp. nov. The holotype of the second subspecies, <italic><tp:taxon-name><tp:taxon-name-part taxon-name-part-type="genus" reg="Camaena">C.</tp:taxon-name-part> <tp:taxon-name-part taxon-name-part-type="species" reg="delsaerdti">delsaerdti</tp:taxon-name-part> <tp:taxon-name-part taxon-name-part-type="subspecies" reg="aurantia">aurantia</tp:taxon-name-part></tp:taxon-name></italic> Thach &amp; F. Huber, 2020 is a juvenile, corroded shell, which lacks the important traits for classification; therefore, it is considered a taxon inquirendum.</p></tp:treatment-sec></tp:taxon-treatment>
